# Supplementary material for: Why it is easier to date Quaternary extinctions than human colonizations under conditions of overkill
Source: Camb Prism Extinct. 2026 Jul 21;4:e9. doi: 10.1017/ext.2026.10017 (PMC13430543; doi:10.1017/ext.2026.10017)
Supplement: Surovell supplementary material 1 — Surovell supplementary material [file S2755095826100175sup001.csv]

Sample ID	Site	Date Type	Date	Error	Dataset	Reference
M96-A41	Hunt Peninsula	AAR	47791		Genyornis	Miller et al. 2005
M94-A19	Williams Point	AAR	48662		Genyornis	Miller et al. 2005
M94-A15	Williams Point	AAR	49397		Genyornis	Miller et al. 2005
M98-A39	North Harbour	AAR	49841		Genyornis	Miller et al. 2005
M98-A32	North Harbour	AAR	49990		Genyornis	Miller et al. 2005
M93-A41	Williams Point	AAR	50065		Genyornis	Miller et al. 2005
M94-A14	Williams Point	AAR	50140		Genyornis	Miller et al. 2005
941022/3	Williams Point	AAR	50215		Genyornis	Miller et al. 2005
M99-A304	North Harbour	AAR	50257		Genyornis	Miller et al. 2005
M94-A18	Williams Point	AAR	50440		Genyornis	Miller et al. 2005
M98-A39	North Harbour	AAR	50590		Genyornis	Miller et al. 2005
941022/2	Williams Point	AAR	50666		Genyornis	Miller et al. 2005
M94-A18	Williams Point	AAR	50703		Genyornis	Miller et al. 2005
M98-A61	North Harbour	AAR	50741		Genyornis	Miller et al. 2005
M92-A75	Williams Point	AAR	50741		Genyornis	Miller et al. 2005
M98-A32	North Harbour	AAR	50892		Genyornis	Miller et al. 2005
M98-A50	North Harbour	AAR	50892		Genyornis	Miller et al. 2005
M98-A24	North Harbour	AAR	51044		Genyornis	Miller et al. 2005
M94-A17	Williams Point	AAR	51120		Genyornis	Miller et al. 2005
M94-A19	Williams Point	AAR	51196		Genyornis	Miller et al. 2005
M98-A31	North Harbour	AAR	51234		Genyornis	Miller et al. 2005
M94-A14	Williams Point	AAR	51273		Genyornis	Miller et al. 2005
M94-A18	Williams Point	AAR	51311		Genyornis	Miller et al. 2005
M98-A41	North Harbour	AAR	51771		Genyornis	Miller et al. 2005
M94-A19	Williams Point	AAR	51809		Genyornis	Miller et al. 2005
941022/1	Williams Point	AAR	51809		Genyornis	Miller et al. 2005
941022/1	Williams Point	AAR	51886		Genyornis	Miller et al. 2005
M94-A17	Williams Point	AAR	52196		Genyornis	Miller et al. 2005
M94-A21	Williams Point	AAR	52429		Genyornis	Miller et al. 2005
M99-A234	North Harbour	AAR	52507		Genyornis	Miller et al. 2005
M98-A22	North Harbour	AAR	52507		Genyornis	Miller et al. 2005
M94-A19	Williams Point	AAR	52507		Genyornis	Miller et al. 2005
M94-A17	Williams Point	AAR	52586		Genyornis	Miller et al. 2005
M99-A247	North Harbour	AAR	52586		Genyornis	Miller et al. 2005
941022/1	Williams Point	AAR	52664		Genyornis	Miller et al. 2005
941022/1	Williams Point	AAR	52821		Genyornis	Miller et al. 2005
M94-A19	Williams Point	AAR	52821		Genyornis	Miller et al. 2005
M98-A61	North Harbour	AAR	52899		Genyornis	Miller et al. 2005
M94-A20	Williams Point	AAR	53057		Genyornis	Miller et al. 2005
M98-A36	North Harbour	AAR	53057		Genyornis	Miller et al. 2005
M88-A1	Madigan Gulf	AAR	53136		Genyornis	Miller et al. 2005
M94-A18	Williams Point	AAR	53176		Genyornis	Miller et al. 2005
M94-A17	Williams Point	AAR	53215		Genyornis	Miller et al. 2005
941022/3	Williams Point	AAR	53215		Genyornis	Miller et al. 2005
M98-A13	North Harbour	AAR	53427		Genyornis	Miller et al. 2005
M98-A60	North Harbour	AAR	53613		Genyornis	Miller et al. 2005
M98-A1	North Harbour	AAR	53613		Genyornis	Miller et al. 2005
941022/3	Williams Point	AAR	53613		Genyornis	Miller et al. 2005
M98-A6	North Harbour	AAR	54095		Genyornis	Miller et al. 2005
M93-A41	Williams Point	AAR	54095		Genyornis	Miller et al. 2005
M98-A62	North Harbour	AAR	54175		Genyornis	Miller et al. 2005
M98-A31	North Harbour	AAR	54175		Genyornis	Miller et al. 2005
M99-A326	North Harbour	AAR	54535		Genyornis	Miller et al. 2005
M98-A12	North Harbour	AAR	54554		Genyornis	Miller et al. 2005
M94-A19	Williams Point	AAR	54581		Genyornis	Miller et al. 2005
M94-A20	Williams Point	AAR	54663		Genyornis	Miller et al. 2005
M92-A123	Cooper Creek	AAR	54663		Genyornis	Miller et al. 2005
M99-A316	North Harbour	AAR	54710		Genyornis	Miller et al. 2005
M98-A6	North Harbour	AAR	54826		Genyornis	Miller et al. 2005
M92-A83	Shelly Island	AAR	55073		Genyornis	Miller et al. 2005
M88-A1	Madigan Gulf	AAR	55404		Genyornis	Miller et al. 2005
M92-A123	Cooper Creek	AAR	55487		Genyornis	Miller et al. 2005
M98-A41	North Harbour	AAR	55528		Genyornis	Miller et al. 2005
M94-A20	Williams Point	AAR	55570		Genyornis	Miller et al. 2005
M98-A52	North Harbour	AAR	55625		Genyornis	Miller et al. 2005
941022/3	Williams Point	AAR	55737		Genyornis	Miller et al. 2005
M98-A3	North Harbour	AAR	55737		Genyornis	Miller et al. 2005
M94-A20	Williams Point	AAR	55820		Genyornis	Miller et al. 2005
M94-A20	Williams Point	AAR	55904		Genyornis	Miller et al. 2005
M98-A3	North Harbour	AAR	55904		Genyornis	Miller et al. 2005
M92-A77	Williams Point	AAR	55904		Genyornis	Miller et al. 2005
M95-A163	Madigan Gulf	AAR	56241		Genyornis	Miller et al. 2005
M95-A163	Madigan Gulf	AAR	56410		Genyornis	Miller et al. 2005
M98-A50	North Harbour	AAR	56453		Genyornis	Miller et al. 2005
M92-A77	Williams Point	AAR	56495		Genyornis	Miller et al. 2005
M94-A20	Williams Point	AAR	56666		Genyornis	Miller et al. 2005
M95-A162	Madigan Gulf	AAR	56666		Genyornis	Miller et al. 2005
BJ93-A32	Williams Point	AAR	56837		Genyornis	Miller et al. 2005
M98-A62	North Harbour	AAR	56837		Genyornis	Miller et al. 2005
M92-A123	Cooper Creek	AAR	56923		Genyornis	Miller et al. 2005
M99-A219	North Harbour	AAR	56972		Genyornis	Miller et al. 2005
M99-A288	North Harbour	AAR	57138		Genyornis	Miller et al. 2005
M92-A77	Williams Point	AAR	57181		Genyornis	Miller et al. 2005
M99-A305	North Harbour	AAR	57355		Genyornis	Miller et al. 2005
M93-A41	Williams Point	AAR	57527		Genyornis	Miller et al. 2005
M92-A123	Cooper Creek	AAR	57615		Genyornis	Miller et al. 2005
M92-A124	Cooper Creek	AAR	57789		Genyornis	Miller et al. 2005
M92-A83	Shelly Island	AAR	57789		Genyornis	Miller et al. 2005
M88-A1	Madigan Gulf	AAR	57877		Genyornis	Miller et al. 2005
M94-A20	Williams Point	AAR	57921		Genyornis	Miller et al. 2005
M93-A93	Lake Eyre	AAR	58053		Genyornis	Miller et al. 2005
M95-A163	Madigan Gulf	AAR	58053		Genyornis	Miller et al. 2005
M99-A238	North Harbour	AAR	58097		Genyornis	Miller et al. 2005
M92-A124	Cooper Creek	AAR	58141		Genyornis	Miller et al. 2005
M96-A48	Hunt Peninsula	AAR	58584		Genyornis	Miller et al. 2005
M95-A163	Madigan Gulf	AAR	58852		Genyornis	Miller et al. 2005
M92-A118	Williams Point	AAR	58852		Genyornis	Miller et al. 2005
M99-A308	North Harbour	AAR	58863		Genyornis	Miller et al. 2005
M92-A124	Cooper Creek	AAR	58942		Genyornis	Miller et al. 2005
M93-A93	Lake Eyre	AAR	59122		Genyornis	Miller et al. 2005
M95-A162	Madigan Gulf	AAR	59122		Genyornis	Miller et al. 2005
M92-A125	Cooper Creek	AAR	59394		Genyornis	Miller et al. 2005
M99-A248	North Harbour	AAR	59463		Genyornis	Miller et al. 2005
M99-A238	North Harbour	AAR	59621		Genyornis	Miller et al. 2005
M92-A125	Cooper Creek	AAR	59758		Genyornis	Miller et al. 2005
M00-A322	North Harbour	AAR	59775		Genyornis	Miller et al. 2005
M93-A93	Lake Eyre	AAR	59881		Genyornis	Miller et al. 2005
M92-A125	Cooper Creek	AAR	60034		Genyornis	Miller et al. 2005
M98-A35	North Harbour	AAR	60080		Genyornis	Miller et al. 2005
M99-A321	North Harbour	AAR	60239		Genyornis	Miller et al. 2005
M98-A9	North Harbour	AAR	60358		Genyornis	Miller et al. 2005
M92-A118	Williams Point	AAR	60404		Genyornis	Miller et al. 2005
M99-A317	North Harbour	AAR	60421		Genyornis	Miller et al. 2005
m99-a290	North Harbour	AAR	60544		Genyornis	Miller et al. 2005
M99-A298	North Harbour	AAR	60835		Genyornis	Miller et al. 2005
M95-A163	Madigan Gulf	AAR	60965		Genyornis	Miller et al. 2005
M93-A93	Lake Eyre	AAR	61059		Genyornis	Miller et al. 2005
M99-A323	North Harbour	AAR	61192		Genyornis	Miller et al. 2005
M99-A218	North Harbour	AAR	61320		Genyornis	Miller et al. 2005
M99-A256	North Harbour	AAR	61438		Genyornis	Miller et al. 2005
M92-A79	Shelly Island	AAR	61534		Genyornis	Miller et al. 2005
M99-A264	North Harbour	AAR	61893		Genyornis	Miller et al. 2005
M99-A244	North Harbour	AAR	61907		Genyornis	Miller et al. 2005
M99-A309	North Harbour	AAR	62318		Genyornis	Miller et al. 2005
M99-A238	North Harbour	AAR	62498		Genyornis	Miller et al. 2005
M99-A254	North Harbour	AAR	62522		Genyornis	Miller et al. 2005
M99-A239	North Harbour	AAR	62534		Genyornis	Miller et al. 2005
M00-A323	North Harbour	AAR	62821		Genyornis	Miller et al. 2005
M99-A278	North Harbour	AAR	62957		Genyornis	Miller et al. 2005
M99-A244	North Harbour	AAR	63104		Genyornis	Miller et al. 2005
M99-A261	North Harbour	AAR	63199		Genyornis	Miller et al. 2005
M00-A386	North Harbour	AAR	63236		Genyornis	Miller et al. 2005
M00-A391	North Harbour	AAR	63746		Genyornis	Miller et al. 2005
M00-A323	North Harbour	AAR	63889		Genyornis	Miller et al. 2005
M00-A319	North Harbour	AAR	64019		Genyornis	Miller et al. 2005
M92-A82	Shelly Island	AAR	64086		Genyornis	Miller et al. 2005
M00-A332	North Harbour	AAR	64227		Genyornis	Miller et al. 2005
M99-A321	North Harbour	AAR	64341		Genyornis	Miller et al. 2005
M99-A321	North Harbour	AAR	64444		Genyornis	Miller et al. 2005
M00-A319	North Harbour	AAR	64944		Genyornis	Miller et al. 2005
M98-A30	North Harbour	AAR	65520		Genyornis	Miller et al. 2005
M99-A318	North Harbour	AAR	66208		Genyornis	Miller et al. 2005
M92-A116	Williams Point	AAR	66261		Genyornis	Miller et al. 2005
M00-A365	North Harbour	AAR	66312		Genyornis	Miller et al. 2005
M98-A35	North Harbour	AAR	66367		Genyornis	Miller et al. 2005
M99-A310	North Harbour	AAR	67164		Genyornis	Miller et al. 2005
JWM920700/0	Williams Point	AAR	68545		Genyornis	Miller et al. 2005
M94-A22	Williams Point	AAR	69332		Genyornis	Miller et al. 2005
JWM920700/0	Williams Point	AAR	69559		Genyornis	Miller et al. 2005
M92-A117	Williams Point	AAR	69673		Genyornis	Miller et al. 2005
M00-A354	North Harbour	AAR	69856		Genyornis	Miller et al. 2005
M94-A21	Williams Point	AAR	70247		Genyornis	Miller et al. 2005
JWM920700/0	Williams Point	AAR	71536		Genyornis	Miller et al. 2005
M00-A346	North Harbour	AAR	71598		Genyornis	Miller et al. 2005
M92-A116	Williams Point	AAR	71654		Genyornis	Miller et al. 2005
M00-A395	North Harbour	AAR	73404		Genyornis	Miller et al. 2005
M00-A409	North Harbour	AAR	73554		Genyornis	Miller et al. 2005
M00-A390	North Harbour	AAR	74169		Genyornis	Miller et al. 2005
M00-A370	North Harbour	AAR	75860		Genyornis	Miller et al. 2005
M00-A391	North Harbour	AAR	76075		Genyornis	Miller et al. 2005
M00-A372	North Harbour	AAR	76937		Genyornis	Miller et al. 2005
M00-A372	North Harbour	AAR	78521		Genyornis	Miller et al. 2005
M00-A335	North Harbour	AAR	79583		Genyornis	Miller et al. 2005
M00-A376	North Harbour	AAR	79585		Genyornis	Miller et al. 2005
M00-A382	North Harbour	AAR	79802		Genyornis	Miller et al. 2005
M00-A343	North Harbour	AAR	80549		Genyornis	Miller et al. 2005
M00-A368	North Harbour	AAR	81264		Genyornis	Miller et al. 2005
M00-A398	North Harbour	AAR	82807		Genyornis	Miller et al. 2005
M99-A325	North Harbour	AAR	82911		Genyornis	Miller et al. 2005
M99-A325	North Harbour	AAR	82940		Genyornis	Miller et al. 2005
M00-A364	North Harbour	AAR	83187		Genyornis	Miller et al. 2005
M00-A326	North Harbour	AAR	85476		Genyornis	Miller et al. 2005
M00-A388	North Harbour	AAR	85872		Genyornis	Miller et al. 2005
M00-A360	North Harbour	AAR	86450		Genyornis	Miller et al. 2005
M00-A364	North Harbour	AAR	87394		Genyornis	Miller et al. 2005
M00-A380	North Harbour	AAR	88673		Genyornis	Miller et al. 2005
M00-A379	North Harbour	AAR	89266		Genyornis	Miller et al. 2005
M00-A356	North Harbour	AAR	89959		Genyornis	Miller et al. 2005
M00-A356	North Harbour	AAR	89980		Genyornis	Miller et al. 2005
M00-A349	North Harbour	AAR	90142		Genyornis	Miller et al. 2005
M00-A379	North Harbour	AAR	90222		Genyornis	Miller et al. 2005
M00-A357	North Harbour	AAR	90802		Genyornis	Miller et al. 2005
M00-A377	North Harbour	AAR	92665		Genyornis	Miller et al. 2005
M00-A358	North Harbour	AAR	93469		Genyornis	Miller et al. 2005
M98-A64	North Harbour	AAR	97090		Genyornis	Miller et al. 2005
M00-A356	North Harbour	AAR	98829		Genyornis	Miller et al. 2005
M00-A327	North Harbour	AAR	99574		Genyornis	Miller et al. 2005
M96-A127	Hunt Peninsula	AAR	101559		Genyornis	Miller et al. 2005
M00-A376	North Harbour	AAR	102417		Genyornis	Miller et al. 2005
M93-A108	Lake Dom	AAR	103694		Genyornis	Miller et al. 2005
M95-A10	Lake Dom	AAR	105082		Genyornis	Miller et al. 2005
M00-A324	North Harbour	AAR	105293		Genyornis	Miller et al. 2005
M00-A383	North Harbour	AAR	106487		Genyornis	Miller et al. 2005
920703/1	Lake Eyre Basin	AAR	110226		Genyornis	Miller et al. 2005
920703/1	Lake Eyre Basin	AAR	110651		Genyornis	Miller et al. 2005
M00-A341	North Harbour	AAR	111009		Genyornis	Miller et al. 2005
M93-A103	Sydney Harbor	AAR	111291		Genyornis	Miller et al. 2005
M93-A103	Sydney Harbor	AAR	111936		Genyornis	Miller et al. 2005
M93-A110	Lake Dom	AAR	111936		Genyornis	Miller et al. 2005
M00-A332	North Harbour	AAR	113037		Genyornis	Miller et al. 2005
M95-A9	Lake Dom	AAR	113898		Genyornis	Miller et al. 2005
M99-A278	North Harbour	AAR	118867		Genyornis	Miller et al. 2005
M93-A109	Lake Dom	AAR	119797		Genyornis	Miller et al. 2005
M95-A10	Lake Dom	AAR	120500		Genyornis	Miller et al. 2005
M00-A349	North Harbour	AAR	120504		Genyornis	Miller et al. 2005
M93-A119	Lake Dom	AAR	120971		Genyornis	Miller et al. 2005
M99-A223	North Harbour	AAR	121564		Genyornis	Miller et al. 2005
M93-A119	Lake Dom	AAR	121682		Genyornis	Miller et al. 2005
M00-A325	North Harbour	AAR	122097		Genyornis	Miller et al. 2005
M00-A349	North Harbour	AAR	122144		Genyornis	Miller et al. 2005
M00-A341	North Harbour	AAR	123273		Genyornis	Miller et al. 2005
M93-A110	Lake Dom	AAR	123844		Genyornis	Miller et al. 2005
M00-A341	North Harbour	AAR	125115		Genyornis	Miller et al. 2005
M99-A273	North Harbour	AAR	125310		Genyornis	Miller et al. 2005
M00-A339	North Harbour	AAR	125460		Genyornis	Miller et al. 2005
M99-A273	North Harbour	AAR	127045		Genyornis	Miller et al. 2005
M99-A223	North Harbour	AAR	127170		Genyornis	Miller et al. 2005
M95-A9	Lake Dom	AAR	127295		Genyornis	Miller et al. 2005
M95-A28	Hunt Peninsula	AAR	127796		Genyornis	Miller et al. 2005
M95-A27	Hunt Peninsula	AAR	130338		Genyornis	Miller et al. 2005
M00-A340	North Harbour	AAR	131247		Genyornis	Miller et al. 2005
M95-A28	Hunt Peninsula	AAR	132150		Genyornis	Miller et al. 2005
M00-A404	North Harbour	AAR	132558		Genyornis	Miller et al. 2005
M00-A349	North Harbour	AAR	134499		Genyornis	Miller et al. 2005
M93-A116	Lake Dom	AAR	137755		Genyornis	Miller et al. 2005
M93-A112	Lake Dom	AAR	139957		Genyornis	Miller et al. 2005
AA101536	Des Moines	C14	14250	170	Mastodon	Widga et al. 2017
AA101539	Four Mile Creek	C14	11130	110	Mastodon	Widga et al. 2017
Combine (2)	Schaeffer Farm	C14	18000	240	Mastodon	Widga et al. 2017
AA101534	Traer	C14	16690	210	Mastodon	Widga et al. 2017
AA101533	Waterloo IA	C14	22730	420	Mastodon	Widga et al. 2017
AA101531	13WD0, Woodbury County	C14	22280	400	Mastodon	Widga et al. 2017
AA100658	Boggess Farm	C14	14100	150	Mastodon	Widga et al. 2017
AA105160	Boggess Farm	C14	14110	120	Mastodon	Widga et al. 2017
Combine (2)	Boggess Farm	C14	14280	110	Mastodon	Widga et al. 2017
AA101538	Kefler-White pit	C14	39600	3300	Mastodon	Widga et al. 2017
AA104823	Ada Hayden Park	C14	13100	100	Mastodon	Widga et al. 2017
SR6071	Allied	C14	13675	45	Mastodon	Widga et al. 2017
AA101542	13CF2, Johannsen Pit	C14	17930	240	Mastodon	Widga et al. 2017
AA100633	13CF1, Dunlap/Roush Pit	C14	13780	150	Mastodon	Widga et al. 2017
AA101543	13WD4	C14	39500	3300	Mastodon	Widga et al. 2017
AA101540	13WD4	C14	34900	1900	Mastodon	Widga et al. 2017
AA100659	Henry IL	C14	21670	360	Mastodon	Widga et al. 2017
AA105157	Kewanee	C14	13660	110	Mastodon	Widga et al. 2017
AA106430	Porter Shelter	C14	12490	80	Mastodon	Widga et al. 2017
AA98897UF	Bamford Farm	C14	11620	110	Mastodon	Widga et al. 2017
AA97966UF	Bamford Farm	C14	12080	120	Mastodon	Widga et al. 2017
AA98898	Bamford Farm	C14	11380	110	Mastodon	Widga et al. 2017
AA97886UF	Belleview	C14	18220	240	Mastodon	Widga et al. 2017
UCI22177	Brewster Creek	C14	11455	35	Mastodon	Widga et al. 2017
AA97887UF	Chester	C14	29340	940	Mastodon	Widga et al. 2017
NZA32590	Clear Lake	C14	20550	100	Mastodon	Widga et al. 2017
AA97968UF	Green Valley	C14	11130	130	Mastodon	Widga et al. 2017
NZA26128	Hawthorne Farm	C14	12248	40	Mastodon	Widga et al. 2017
Combine (2)	Lincoln College	C14	11635	45	Mastodon	Widga et al. 2017
AA97969	Manns Chapel	C14	11820	120	Mastodon	Widga et al. 2017
AA97882	Painter Creek	C14	17770	100	Mastodon	Widga et al. 2017
AA98902	Shawneetown	C14	11450	110	Mastodon	Widga et al. 2017
AA100632	Sidwell Farm	C14	11259	72	Mastodon	Widga et al. 2017
NZA28851	Wyanet	C14	15947	60	Mastodon	Widga et al. 2017
CAMS110994	Aurora	C14	10980	60	Mastodon	Widga et al. 2017
A0549	Aurora	C14	11320	50	Mastodon	Widga et al. 2017
AA101532	Glen Ellen/Wheaton	C14	11541	74	Mastodon	Widga et al. 2017
AA102533	Overmyer	C14	11130	67	Mastodon	Widga et al. 2017
AA100652	Aker	C14	12400	120	Mastodon	Widga et al. 2017
AA100644	Alton	C14	18810	270	Mastodon	Widga et al. 2017
AA100643	Anderson Farm	C14	11890	120	Mastodon	Widga et al. 2017
AA100641	Benedict	C14	11620	120	Mastodon	Widga et al. 2017
AA100640	Benedict	C14	11420	110	Mastodon	Widga et al. 2017
AA100639	Benedict	C14	11630	120	Mastodon	Widga et al. 2017
AA100642	Bethlehem Quad	C14	19120	270	Mastodon	Widga et al. 2017
AA100638	Bothwell Farm	C14	11710	120	Mastodon	Widga et al. 2017
AA100637	Bothwell Farm	C14	11500	110	Mastodon	Widga et al. 2017
AA100636	Bothwell Farm	C14	11560	110	Mastodon	Widga et al. 2017
AA100635	Bothwell Farm	C14	11480	120	Mastodon	Widga et al. 2017
AA100650	Buesching	C14	11450	110	Mastodon	Widga et al. 2017
AA100651	Day	C14	11140	110	Mastodon	Widga et al. 2017
AA100649	Hershberger Mammuthus	C14	12400	130	Mastodon	Widga et al. 2017
AA100654	Kewanna	C14	11431	70	Mastodon	Widga et al. 2017
AA100653	Kolarik	C14	11840	120	Mastodon	Widga et al. 2017
AA100657	Reeker	C14	12630	130	Mastodon	Widga et al. 2017
AA100655	Shafer	C14	12580	130	Mastodon	Widga et al. 2017
AA98899UF	Delco Farm	C14	10837	68	Mastodon	Widga et al. 2017
AA98901	Medaryville	C14	14470	680	Mastodon	Widga et al. 2017
AA104824	Prillwitz	C14	11300	100	Mastodon	Widga et al. 2017
AA102531	Grandville	C14	12160	130	Mastodon	Widga et al. 2017
AA102532	Moorland	C14	12180	130	Mastodon	Widga et al. 2017
AA97874	Boney Spring	C14	11619	72	Mastodon	Widga et al. 2017
AA101549	Boney Spring	C14	11660	130	Mastodon	Widga et al. 2017
AA105156	Sterling	C14	11506	89	Mastodon	Widga et al. 2017
AA102535	Conway	C14	12010	130	Mastodon	Widga et al. 2017
AA102538	Farrington	C14	12560	130	Mastodon	Widga et al. 2017
AA102539	McGill	C14	11410	120	Mastodon	Widga et al. 2017
AA102540	Gavers	C14	12100	130	Mastodon	Widga et al. 2017
AA102536	Crabtree	C14	11800	120	Mastodon	Widga et al. 2017
AA102537	JJ Charolais Ranch	C14	13257	88	Mastodon	Widga et al. 2017
AA102527	Point Edward	C14	11290	120	Mastodon	Widga et al. 2017
AA102526	Queenston Heights	C14	11820	130	Mastodon	Widga et al. 2017
AA102528	Rodney	C14	11960	120	Mastodon	Widga et al. 2017
AA102525	Rostock	C14	11400	120	Mastodon	Widga et al. 2017
AA84989	Toonen Farm	C14	11820	120	Mastodon	Widga et al. 2017
AA102530	Wellandport	C14	12220	130	Mastodon	Widga et al. 2017
GrA22177	Muirkirk	C14	12130	80	Mastodon	Widga et al. 2017
AA84998	Delaware	C14	12360	120	Mastodon	Widga et al. 2017
AA87980	Caradoc	C14	11120	110	Mastodon	Widga et al. 2017
AA106383	Boaz	C14	10780	80	Mastodon	Widga et al. 2017
AA104822	Durwood Maas farm	C14	13240	100	Mastodon	Widga et al. 2017
AA106380	Neath farm	C14	11300	70	Mastodon	Widga et al. 2017
AA106381	Schimelphfenig Bog East	C14	11230	70	Mastodon	Widga et al. 2017
AA106382	Schimelphfenig Bog West	C14	11220	80	Mastodon	Widga et al. 2017
AA105158	Mud Lake	C14	11528	89	Mastodon	Widga et al. 2017
Combine (6)	Mud Lake	C14	13470	50	Mastodon	Widga et al. 2017
Combine (3)	Fenske	C14	11220	40	Mastodon	Widga et al. 2017
Phase (12)	Schaefer	C14	12290	60	Mastodon	Widga et al. 2017
Combine (3)	Hebior	C14	12480	60	Mastodon	Widga et al. 2017
AA105159	Paris Township	C14	11448	92	Mastodon	Widga et al. 2017
OxA-26382	Volga-Don channel	C14	49400	3700	Megaloceros	Lister and Stuart 2019
OxA-23086	Les Plumettes, Vienne	C14	48700	3300	Megaloceros	Lister and Stuart 2019
OxA-10677	Griffen Cave	C14	47800	1900	Megaloceros	Lister and Stuart 2019
OxA- 26381	Ob' River, Krasny Yar	C14	46200	2500	Megaloceros	Lister and Stuart 2019
GrA-32601	Southern Bight of North Sea	C14	45770	710	Megaloceros	Lister and Stuart 2019
GrA-32685	Southern Bight of North Sea	C14	44650	805	Megaloceros	Lister and Stuart 2019
GrA-32601/32685	Southern Bight of North Sea	C14	45337	534	Megaloceros	Lister and Stuart 2019
OxA-23787	Hijenska Cave	C14	44400	2000	Megaloceros	Lister and Stuart 2019
OxA-23788	Hijenska Cave	C14	44300	1900	Megaloceros	Lister and Stuart 2019
OxA-23784	Vindija Cave	C14	44200	1900	Megaloceros	Lister and Stuart 2019
OxA-26687	Mysy (Lower Volga), Penzenskaya Oblast'	C14	44100	1900	Megaloceros	Lister and Stuart 2019
OxA-11097	Komarowa Cave	C14	43900	1000	Megaloceros	Lister and Stuart 2019
OxA-11415	Muselievo	C14	43800	1000	Megaloceros	Lister and Stuart 2019
OxA-23277	Vindija Cave	C14	43700	1800	Megaloceros	Lister and Stuart 2019
OxA-17047	Zarinskiy District, Chumysh R., Starodrachenino village, Altai	C14	43650	550	Megaloceros	Lister and Stuart 2019
OxA-20587	Kazan region	C14	43800	1000	Megaloceros	Lister and Stuart 2019
OxA-20833	Kazan region	C14	43400	650	Megaloceros	Lister and Stuart 2019
OxA-20587/20833	Kazan region	C14	43525	546	Megaloceros	Lister and Stuart 2019
OxA-20250	Dzhambul, Irtysh River	C14	43600	550	Megaloceros	Lister and Stuart 2019
OxA-11099	Piekary Cave	C14	43300	2700	Megaloceros	Lister and Stuart 2019
OxA-23276	Vindija Cave	C14	42900	1600	Megaloceros	Lister and Stuart 2019
OxA-11061	Raj Cave	C14	42700	700	Megaloceros	Lister and Stuart 2019
OxA-21602	Igue du Gral	C14	42400	700	Megaloceros	Lister and Stuart 2019
OxA-12117	Kamenka Buryatiya	C14	41350	450	Megaloceros	Lister and Stuart 2019
GrA-32599	Southern Bight of North Sea	C14	40750	410	Megaloceros	Lister and Stuart 2019
OxA-23085	Les Plumettes	C14	40600	1200	Megaloceros	Lister and Stuart 2019
Poz-53605	Wiercica Cave	C14	40500	900	Megaloceros	Lister and Stuart 2019
IGAN-3442	Labazy	C14	40310	3830	Megaloceros	Lister and Stuart 2019
Poz-52083	Barycz	C14	39800	1000	Megaloceros	Lister and Stuart 2019
OxA-12116	Kamenka Buryatiya	C14	39290	350	Megaloceros	Lister and Stuart 2019
OxA-19955	Labeko Koba	C14	38900	600	Megaloceros	Lister and Stuart 2019
OxA-26688	Mysy (Lower Volga), Penzenskaya Oblast'	C14	38800	1000	Megaloceros	Lister and Stuart 2019
OxA-23088	Camiac	C14	38000	900	Megaloceros	Lister and Stuart 2019
OxA-11098	Komarowa Cave	C14	37500	450	Megaloceros	Lister and Stuart 2019
OxA-5740	Castlepook Cave, Co. Cork	C14	37200	2000	Megaloceros	Lister and Stuart 2019
OxA-19630	Duruitory Veche	C14	37050	450	Megaloceros	Lister and Stuart 2019
OxA-6308	W of Brown Bank	C14	36300	1100	Megaloceros	Lister and Stuart 2019
OxA-27948	Salitrena	C14	36150	750	Megaloceros	Lister and Stuart 2019
OxA-23087	Camiac, Gironde	C14	35600	700	Megaloceros	Lister and Stuart 2019
OxA-10524	Riparo Fumane	C14	34650	450	Megaloceros	Lister and Stuart 2019
OxA-10497	Settepolesini, Bondeno	C14	33700	350	Megaloceros	Lister and Stuart 2019
OxA-5739	Castlepook Cave, Co. Cork	C14	32300	1600	Megaloceros	Lister and Stuart 2019
OxA-10656	Tropfsteinhöhle Kugelstein	C14	32200	2100	Megaloceros	Lister and Stuart 2019
Beta-128161	Settepolesini, Bondeno	C14	32060	710	Megaloceros	Lister and Stuart 2019
OxA-3603	Castlepook Cave, Co. Cork	C14	32060	630	Megaloceros	Lister and Stuart 2019
Ua-2507	Svenstrup, S of Ålborg	C14	31720	980	Megaloceros	Lister and Stuart 2019
OxA-11784	Goyet Cave	C14	31590	200	Megaloceros	Lister and Stuart 2019
OxA-6930	Paviland Cave [Goat's Hole], Rhossili	C14	30450	750	Megaloceros	Lister and Stuart 2019
OxA-15554	Peştera Muierii, Baia de Fier	C14	30060	280	Megaloceros	Lister and Stuart 2019
OxA-19653	Dnepr River	C14	29400	160	Megaloceros	Lister and Stuart 2019
OxA-19654	Dnepr River	C14	27750	140	Megaloceros	Lister and Stuart 2019
OxA-19653/OxA-19654	Dnepr River	C14	28592	106	Megaloceros	Lister and Stuart 2019
OxA-13373	Mokhovo Coal Mining Pit	C14	27200	600	Megaloceros	Lister and Stuart 2019
OxA-10198	Vogelherd, Baden-Würtemburg	C14	26110	310	Megaloceros	Lister and Stuart 2019
OxA-19656	Karnev	C14	25130	110	Megaloceros	Lister and Stuart 2019
OxA-10520	Settepolesini, Bondeno	C14	25000	180	Megaloceros	Lister and Stuart 2019
OxA- 26379	Volga-Don channel	C14	24120	190	Megaloceros	Lister and Stuart 2019
OxA-11767	Goyet Cave	C14	23840	260	Megaloceros	Lister and Stuart 2019
OxA-13827	Baranica Cave	C14	23520	110	Megaloceros	Lister and Stuart 2019
OxA-5696	Kent's Cavern, Devon	C14	23080	260	Megaloceros	Lister and Stuart 2019
OxA-19655	Shul'govka Village	C14	22870	100	Megaloceros	Lister and Stuart 2019
OxA-23785	Sandalja Cave	C14	14035	60	Megaloceros	Lister and Stuart 2019
OxA- 26380	Volga-Don channel, Solenovskaya Village	C14	13770	65	Megaloceros	Lister and Stuart 2019
OxA-20256	Volchika II 2005	C14	13395	55	Megaloceros	Lister and Stuart 2019
OxA-11687	The Cronk	C14	12455	65	Megaloceros	Lister and Stuart 2019
MAMS-16557	Hohle Fels	C14	12370	30	Megaloceros	Lister and Stuart 2019
OxA-11971	Ballaugh area	C14	12275	50	Megaloceros	Lister and Stuart 2019
OxA-11645	Dockacres Quarry, nr Carnforth Lancashire	C14	12210	80	Megaloceros	Lister and Stuart 2019
ETH-41223	Hohlenstein Stadel	C14	12175	50	Megaloceros	Lister and Stuart 2019
OxA-11685	Beach between Ballyre/Glen Wyllin	C14	12130	60	Megaloceros	Lister and Stuart 2019
OxA-18811	Ballaugh	C14	12130	50	Megaloceros	Lister and Stuart 2019
OxA-19515	Berezovky Log	C14	12105	45	Megaloceros	Lister and Stuart 2019
OxA-10397	Schlutup, Lübeck Ost	C14	12050	70	Megaloceros	Lister and Stuart 2019
OxA-11688	?locality	C14	12020	65	Megaloceros	Lister and Stuart 2019
OxA-10234	Køge Bugt	C14	12005	65	Megaloceros	Lister and Stuart 2019
OxA-9040	Islay	C14	11985	70	Megaloceros	Lister and Stuart 2019
MAMS-14118	Paderborn Sande	C14	11970	33	Megaloceros	Lister and Stuart 2019
OxA-10235	Aertebjerggård, Haslev	C14	11875	70	Megaloceros	Lister and Stuart 2019
OxA-10236	Navtrup Mark, E of Haderslev	C14	11850	70	Megaloceros	Lister and Stuart 2019
KIA-25455	Liskelly Stream, Cork	C14	11839	44	Megaloceros	Lister and Stuart 2019
OxA-4270	Garransdaragh Bog, Co. Cork	C14	11820	120	Megaloceros	Lister and Stuart 2019
AAR-4566	Langelandsbaelt, off coast of Albuen, W of Nakskov	C14	11800	90	Megaloceros	Lister and Stuart 2019
OxA-3723	Newhall Cave, Co. Clare	C14	11750	90	Megaloceros	Lister and Stuart 2019
OxA-11684	Magheramorne, Larne Lough	C14	11730	70	Megaloceros	Lister and Stuart 2019
OxA-11597	Ballaugh area	C14	11650	55	Megaloceros	Lister and Stuart 2019
K-4788	Lysmosen, Haderslev Jutland	C14	11630	120	Megaloceros	Lister and Stuart 2019
OxA-3615	Lüdersdorf	C14	11600	105	Megaloceros	Lister and Stuart 2019
OxA-11686	?locality	C14	11575	60	Megaloceros	Lister and Stuart 2019
KIA-25456	Ballynamintra Cave, Co. Waterford	C14	11567	42	Megaloceros	Lister and Stuart 2019
UZ-3798	Endingen, Nordvorpommern	C14	11555	100	Megaloceros	Lister and Stuart 2019
OxA-11596	Ballaugh area	C14	11550	60	Megaloceros	Lister and Stuart 2019
OxA-4605	Killuragh Cave, Co. Limerick	C14	11510	100	Megaloceros	Lister and Stuart 2019
AA-30361	Close-y-Garey	C14	11495	95	Megaloceros	Lister and Stuart 2019
OxA-10967	Ballaugh	C14	11495	65	Megaloceros	Lister and Stuart 2019
K-5660	Hesselagergård, N of Svendborg	C14	11350	115	Megaloceros	Lister and Stuart 2019
OxA-10194	Stora Slågarp, 20 km SSE Malmö	C14	11345	60	Megaloceros	Lister and Stuart 2019
AAR-4565	Højbjergsminde, NW of Svenborg	C14	11340	80	Megaloceros	Lister and Stuart 2019
OxA-12118	Glen Wyllin	C14	11130	45	Megaloceros	Lister and Stuart 2019
UB-6777	Ballyoran Bog	C14	11124	61	Megaloceros	Lister and Stuart 2019
OxA-4249	Ballynamintra Cave, Co. Waterford	C14	11110	110	Megaloceros	Lister and Stuart 2019
OxA-10241	Koblenz Metternich	C14	11050	75	Megaloceros	Lister and Stuart 2019
OxA-12016	Milewater Dock, Belfast	C14	10985	45	Megaloceros	Lister and Stuart 2019
OxA-4241	Kilgreany Cave, Co. Waterford	C14	10960	110	Megaloceros	Lister and Stuart 2019
Ua-3547	Östra Grevie Folkhögskola, 18 km SSE of Malmö centre	C14	10900	100	Megaloceros	Lister and Stuart 2019
OxA-11065	Neviansk, W Siberia	C14	10825	65	Megaloceros	Lister and Stuart 2019
AA-30362	Glen Wyllin	C14	10780	95	Megaloceros	Lister and Stuart 2019
OxA-10704	Grotto Sikiyaz-Tamak	C14	10775	75	Megaloceros	Lister and Stuart 2019
K-5658	Vaevlinge, S of Bogense	C14	10670	115	Megaloceros	Lister and Stuart 2019
OxA-18810	?locality (Durham University)	C14	10650	45	Megaloceros	Lister and Stuart 2019
OxA-11498	River Cree, Galloway	C14	10585	65	Megaloceros	Lister and Stuart 2019
GrA-56937	Ust'-Tushama 1	C14	10320	45	Megaloceros	Lister and Stuart 2019
OxA-13026	Chernigovo coal-mining Pit, Kuznetsk Basin	C14	10055	45	Megaloceros	Lister and Stuart 2019
OxA-19685	Uluir Cave	C14	10020	40	Megaloceros	Lister and Stuart 2019
OxA-11063	Grotto Bobylek, Urals	C14	9960	55	Megaloceros	Lister and Stuart 2019
GrA-56931	Sosnovy Tushamsky	C14	9450	50	Megaloceros	Lister and Stuart 2019
GrA-56932	Sosnovy Tushamsky	C14	9405	45	Megaloceros	Lister and Stuart 2019
GrA-56931/GrA-56932	Sosnovy Tushamsky	C14	9425	34	Megaloceros	Lister and Stuart 2019
GrA-56936	Ust'-Talaya 1A	C14	9235	45	Megaloceros	Lister and Stuart 2019
GrA-56938	Ust'-Talaya 1B	C14	9235	45	Megaloceros	Lister and Stuart 2019
GrA-56936/38	Ust'-Talaya 1B	C14	9235	45	Megaloceros	Lister and Stuart 2019
OxA-19681	Chelyabinsk	C14	8276	36	Megaloceros	Lister and Stuart 2019
OxA-19682	Chelyabinsk	C14	8247	36	Megaloceros	Lister and Stuart 2019
OxA-19681/19682	Chelyabinsk	C14	8262	26	Megaloceros	Lister and Stuart 2019
GrA-56934	Sopka 2	C14	7925	40	Megaloceros	Lister and Stuart 2019
OxA-23412	None Provided	C14	7889	38	Megaloceros	Lister and Stuart 2019
OxA-27615	Mergen 6, Ishim Region	C14	7321	33	Megaloceros	Lister and Stuart 2019
OxA-27706	Mergen 6, Ishim Region	C14	7147	38	Megaloceros	Lister and Stuart 2019
OxA-13014	Redut, Miass River W Siberia	C14	7034	34	Megaloceros	Lister and Stuart 2019
OxA-13015	Kamyshlov Mire, W Siberia	C14	6881	38	Megaloceros	Lister and Stuart 2019
OxA-19488	Maloarchangelsk	C14	6832	33	Megaloceros	Lister and Stuart 2019
OxA-19487	Maloarchangelsk	C14	6829	33	Megaloceros	Lister and Stuart 2019
OxA-19488/OxA-19487	Maloarchangelsk	C14	6831	24	Megaloceros	Lister and Stuart 2019
None Provided	Cueva de Los Chingues	C14	11360	70	South America	Prates and Perez 2021
None Provided	Cueva del Milodon	C14	13257	147	South America	Prates and Perez 2021
None Provided	Cueva del Puma	C14	10345	75	South America	Prates and Perez 2021
None Provided	SA North	C14	9960	40	South America	Prates and Perez 2021
None Provided	SA North	C14	13920	50	South America	Prates and Perez 2021
None Provided	SA North	C14	14030	50	South America	Prates and Perez 2021
None Provided	Tibitó	C14	11740	110	South America	Prates and Perez 2021
None Provided	Monte Verde	C14	11990	200	South America	Prates and Perez 2021
None Provided	Monte Verde	C14	12000	250	South America	Prates and Perez 2021
None Provided	Casa del Diablo	C14	16300	180	South America	Prates and Perez 2021
None Provided	Gruta del Indio	C14	8990	90	South America	Prates and Perez 2021
None Provided	Casa de Piedra 7	C14	10530	620	South America	Prates and Perez 2021
None Provided	Gruta del Indio	C14	10610	210	South America	Prates and Perez 2021
None Provided	Gruta del Indio	C14	10900	185	South America	Prates and Perez 2021
None Provided	Gruta del Indio	C14	10950	60	South America	Prates and Perez 2021
None Provided	Gruta del Indio	C14	11040	130	South America	Prates and Perez 2021
None Provided	Gruta del Indio	C14	11820	180	South America	Prates and Perez 2021
None Provided	Cueva Huenul	C14	11841	56	South America	Prates and Perez 2021
None Provided	Gruta del Indio	C14	12375	115	South America	Prates and Perez 2021
None Provided	Peña de las Trampas 1	C14	12510	240	South America	Prates and Perez 2021
None Provided	Peña de las Trampas 1	C14	12920	190	South America	Prates and Perez 2021
None Provided	Peña de las Trampas 1	C14	13350	300	South America	Prates and Perez 2021
None Provided	Cueva Huenul	C14	13844	75	South America	Prates and Perez 2021
None Provided	Peña de las Trampas 1	C14	19610	290	South America	Prates and Perez 2021
None Provided	Cuchillo Curá	C14	13750	230	South America	Prates and Perez 2021
None Provided	Cuchillo Curá	C14	14665	150	South America	Prates and Perez 2021
None Provided	Las Monedas	C14	10430	30	South America	Prates and Perez 2021
None Provided	Las Monedas	C14	10750	30	South America	Prates and Perez 2021
None Provided	Tuina V	C14	10820	630	South America	Prates and Perez 2021
None Provided	Las Monedas	C14	10950	35	South America	Prates and Perez 2021
None Provided	SA Central	C14	11000	100	South America	Prates and Perez 2021
None Provided	SA Central	C14	11320	110	South America	Prates and Perez 2021
None Provided	Pilauco	C14	11457	140	South America	Prates and Perez 2021
None Provided	SA Central	C14	11590	90	South America	Prates and Perez 2021
None Provided	Santa Julia	C14	11770	30	South America	Prates and Perez 2021
None Provided	SA North	C14	16180	70	South America	Prates and Perez 2021
None Provided	SA North	C14	16250	60	South America	Prates and Perez 2021
None Provided	SA North	C14	16620	70	South America	Prates and Perez 2021
None Provided	Las Vegas	C14	13430	40	South America	Prates and Perez 2021
None Provided	Tarija	C14	11950	80	South America	Prates and Perez 2021
None Provided	SA Central	C14	10290	130	South America	Prates and Perez 2021
None Provided	Lapa da Escrivania 5	C14	16900	150	South America	Prates and Perez 2021
None Provided	El Vano	C14	10710	60	South America	Prates and Perez 2021
None Provided	Itaituba Quarry	C14	11340	50	South America	Prates and Perez 2021
None Provided	SA Central	C14	10500	90	South America	Prates and Perez 2021
None Provided	SA Central	C14	12240	110	South America	Prates and Perez 2021
None Provided	SA Central	C14	12270	220	South America	Prates and Perez 2021
None Provided	SA Andes	C14	12350	70	South America	Prates and Perez 2021
None Provided	Lajeado dos Fósseis	C14	12770	220	South America	Prates and Perez 2021
None Provided	Lonquimay	C14	10960	70	South America	Prates and Perez 2021
None Provided	Río Bueno	C14	11090	70	South America	Prates and Perez 2021
None Provided	Tramalhue	C14	11380	70	South America	Prates and Perez 2021
None Provided	Los Lagos	C14	11790	80	South America	Prates and Perez 2021
None Provided	Tagua Tagua	C14	12260	80	South America	Prates and Perez 2021
None Provided	Monte Verde	C14	13420	120	South America	Prates and Perez 2021
None Provided	Pilauco	C14	11320	90	South America	Prates and Perez 2021
None Provided	Cueva Lago Sofia 1	C14	10310	160	South America	Prates and Perez 2021
None Provided	SA Patagonia	C14	10685	70	South America	Prates and Perez 2021
None Provided	Piedra Museo	C14	10925	65	South America	Prates and Perez 2021
None Provided	Casa del Diablo	C14	10980	90	South America	Prates and Perez 2021
None Provided	Salar de Surire	C14	11360	70	South America	Prates and Perez 2021
None Provided	Casa del Diablo	C14	11740	100	South America	Prates and Perez 2021
None Provided	Casa del Diablo	C14	11980	100	South America	Prates and Perez 2021
None Provided	Casa del Diablo	C14	12400	80	South America	Prates and Perez 2021
None Provided	Casa del Diablo	C14	12480	110	South America	Prates and Perez 2021
None Provided	Cerro Bombero	C14	8850	80	South America	Prates and Perez 2021
None Provided	Cueva del Medio	C14	10310	70	South America	Prates and Perez 2021
None Provided	Cueva del Medio	C14	10350	130	South America	Prates and Perez 2021
None Provided	Cueva Túnel	C14	10400	100	South America	Prates and Perez 2021
None Provided	Tres Arroyos	C14	10685	70	South America	Prates and Perez 2021
None Provided	Cueva del Medio	C14	10710	100	South America	Prates and Perez 2021
None Provided	Cueva Lago Sofia 1	C14	10750	45	South America	Prates and Perez 2021
None Provided	Tres Arroyos	C14	10755	45	South America	Prates and Perez 2021
None Provided	Cueva Lago Sofia 1	C14	10780	60	South America	Prates and Perez 2021
None Provided	Cueva del Medio	C14	10810	45	South America	Prates and Perez 2021
None Provided	Cueva del Medio	C14	10810	160	South America	Prates and Perez 2021
None Provided	Cueva del Medio	C14	10860	160	South America	Prates and Perez 2021
None Provided	Alero Destacamento Guardaparques	C14	11000	110	South America	Prates and Perez 2021
None Provided	Cueva de Los Chingues	C14	11210	50	South America	Prates and Perez 2021
None Provided	Cueva de Los Chingues	C14	11435	50	South America	Prates and Perez 2021
None Provided	Cueva del Medio	C14	11570	50	South America	Prates and Perez 2021
None Provided	Cueva del Medio	C14	11570	100	South America	Prates and Perez 2021
None Provided	Cueva de Los Chingues	C14	11990	90	South America	Prates and Perez 2021
None Provided	Cueva del Medio	C14	11990	100	South America	Prates and Perez 2021
None Provided	Tres Arroyos	C14	12530	55	South America	Prates and Perez 2021
None Provided	Tres Arroyos	C14	12540	70	South America	Prates and Perez 2021
None Provided	Cueva del Milodon	C14	13325	60	South America	Prates and Perez 2021
None Provided	Cueva del Medio	C14	10630	55	South America	Prates and Perez 2021
None Provided	Tres Arroyos	C14	10685	50	South America	Prates and Perez 2021
None Provided	Tres Arroyos	C14	10700	50	South America	Prates and Perez 2021
None Provided	Cueva del Medio	C14	10720	45	South America	Prates and Perez 2021
None Provided	Cueva del Medio	C14	10725	45	South America	Prates and Perez 2021
None Provided	Tres Arroyos	C14	10730	50	South America	Prates and Perez 2021
None Provided	Cueva del Medio	C14	10740	50	South America	Prates and Perez 2021
None Provided	Cueva del Medio	C14	10750	50	South America	Prates and Perez 2021
None Provided	Tres Arroyos	C14	10765	50	South America	Prates and Perez 2021
None Provided	Cueva Lago Sofia 4	C14	10830	100	South America	Prates and Perez 2021
None Provided	Cueva del Puma	C14	10960	45	South America	Prates and Perez 2021
None Provided	Cueva del Milodon	C14	11235	50	South America	Prates and Perez 2021
None Provided	Cueva Lago Sofia 4	C14	11370	45	South America	Prates and Perez 2021
None Provided	Cueva Lago Sofia 4	C14	11435	50	South America	Prates and Perez 2021
None Provided	Cueva del Milodon	C14	11875	50	South America	Prates and Perez 2021
None Provided	Cueva Lago Sofia 4	C14	12455	55	South America	Prates and Perez 2021
None Provided	Cueva Lago Sofia 4	C14	12470	50	South America	Prates and Perez 2021
None Provided	Cueva Lago Sofia 4	C14	12500	50	South America	Prates and Perez 2021
None Provided	Cueva Lago Sofia 4	C14	12520	55	South America	Prates and Perez 2021
None Provided	Cueva Lago Sofia 4	C14	12545	50	South America	Prates and Perez 2021
None Provided	Cueva Lago Sofia 4	C14	12595	50	South America	Prates and Perez 2021
None Provided	Cueva Lago Sofia 4	C14	12605	60	South America	Prates and Perez 2021
None Provided	Cueva Lago Sofia 4	C14	12650	55	South America	Prates and Perez 2021
None Provided	Cueva Lago Sofia 4	C14	13265	55	South America	Prates and Perez 2021
None Provided	Cueva Lago Sofia 4	C14	13275	55	South America	Prates and Perez 2021
None Provided	Tres Arroyos	C14	10630	70	South America	Prates and Perez 2021
None Provided	Cueva Lago Sofia 4	C14	10640	45	South America	Prates and Perez 2021
None Provided	Cueva Lago Sofia 4	C14	10705	45	South America	Prates and Perez 2021
None Provided	Casa del Minero 1	C14	10750	45	South America	Prates and Perez 2021
None Provided	Cueva del Medio	C14	10925	45	South America	Prates and Perez 2021
None Provided	Ultima Esperanza	C14	10965	50	South America	Prates and Perez 2021
None Provided	Cueva Lago Sofia 4	C14	11050	45	South America	Prates and Perez 2021
None Provided	Cueva Lago Sofia 4	C14	12610	45	South America	Prates and Perez 2021
None Provided	Cueva Lago Sofia 4	C14	13155	50	South America	Prates and Perez 2021
None Provided	Cueva Lago Sofia 4	C14	13210	55	South America	Prates and Perez 2021
None Provided	Cueva Lago Sofia 4	C14	13255	65	South America	Prates and Perez 2021
None Provided	Cueva Lago Sofia 4	C14	13270	65	South America	Prates and Perez 2021
None Provided	Cueva Lago Sofia 4	C14	13345	55	South America	Prates and Perez 2021
None Provided	Cueva Lago Sofia 4	C14	13365	55	South America	Prates and Perez 2021
None Provided	Cueva Lago Sofia 4	C14	13500	50	South America	Prates and Perez 2021
None Provided	Cueva Lago Sofia 4	C14	13520	65	South America	Prates and Perez 2021
None Provided	Cueva Lago Sofia 4	C14	13915	65	South America	Prates and Perez 2021
None Provided	Cueva Chica	C14	14870	70	South America	Prates and Perez 2021
None Provided	Baño Nuevo 1	C14	11665	50	South America	Prates and Perez 2021
None Provided	Paso Otero 5	C14	10190	120	South America	Prates and Perez 2021
None Provided	Valle de los Caballos 266	C14	9770	30	South America	Prates and Perez 2021
None Provided	Valle de los Caballos 264	C14	10280	30	South America	Prates and Perez 2021
None Provided	Valle de los Caballos 264	C14	10390	30	South America	Prates and Perez 2021
None Provided	Casa del Diablo	C14	19180	260	South America	Prates and Perez 2021
None Provided	Paso Otero 5	C14	10440	100	South America	Prates and Perez 2021
None Provided	Campo Laborde	C14	10570	170	South America	Prates and Perez 2021
None Provided	Campo Laborde	C14	10665	35	South America	Prates and Perez 2021
None Provided	Campo Laborde	C14	10690	380	South America	Prates and Perez 2021
None Provided	Arroyo Seco 2	C14	11770	120	South America	Prates and Perez 2021
None Provided	Arroyo Seco 2	C14	12073	57	South America	Prates and Perez 2021
None Provided	Arroyo Seco 2	C14	12155	70	South America	Prates and Perez 2021
None Provided	Arroyo Seco 2	C14	12190	55	South America	Prates and Perez 2021
None Provided	Arroyo Seco 2	C14	12200	170	South America	Prates and Perez 2021
None Provided	Campo del Arce	C14	13070	120	South America	Prates and Perez 2021
None Provided	SA Patagonia	C14	10575	400	South America	Prates and Perez 2021
None Provided	SA Patagonia	C14	11050	60	South America	Prates and Perez 2021
None Provided	SA Patagonia	C14	11380	150	South America	Prates and Perez 2021
None Provided	Cueva del Milodon	C14	12308	288	South America	Prates and Perez 2021
None Provided	SA Patagonia	C14	12440	150	South America	Prates and Perez 2021
None Provided	SA Patagonia	C14	13261	115	South America	Prates and Perez 2021
None Provided	El Membrillo	C14	13500	65	South America	Prates and Perez 2021
None Provided	Cueva del Milodon	C14	13630	50	South America	Prates and Perez 2021
None Provided	Cueva Lago Sofia 1	C14	9700	100	South America	Prates and Perez 2021
None Provided	Cueva del Milodon	C14	10200	400	South America	Prates and Perez 2021
None Provided	Cueva Fell	C14	10295	65	South America	Prates and Perez 2021
None Provided	Cueva del Milodon	C14	10377	481	South America	Prates and Perez 2021
None Provided	Cueva del Milodon	C14	10400	330	South America	Prates and Perez 2021
None Provided	Cueva del Milodon	C14	10575	400	South America	Prates and Perez 2021
None Provided	Cueva Chica	C14	10780	50	South America	Prates and Perez 2021
None Provided	Cueva del Milodon	C14	10832	400	South America	Prates and Perez 2021
None Provided	Cueva del Milodon	C14	10880	300	South America	Prates and Perez 2021
None Provided	Baño Nuevo 1	C14	11255	30	South America	Prates and Perez 2021
None Provided	Baño Nuevo 1	C14	11265	35	South America	Prates and Perez 2021
None Provided	Cueva del Milodon	C14	11330	140	South America	Prates and Perez 2021
None Provided	Dos Herraduras	C14	11380	50	South America	Prates and Perez 2021
None Provided	Baño Nuevo 1	C14	11410	25	South America	Prates and Perez 2021
None Provided	Baño Nuevo 1	C14	11480	50	South America	Prates and Perez 2021
None Provided	Cueva Lago Sofia 4	C14	11590	100	South America	Prates and Perez 2021
None Provided	Alero Destacamento Guardaparques	C14	11680	120	South America	Prates and Perez 2021
None Provided	Cueva del Milodon	C14	11775	480	South America	Prates and Perez 2021
None Provided	Alero Destacamento Guardaparques	C14	11780	120	South America	Prates and Perez 2021
None Provided	Cueva del Milodon	C14	11810	229	South America	Prates and Perez 2021
None Provided	Ultima Esperanza	C14	11880	300	South America	Prates and Perez 2021
None Provided	Cueva del Milodon	C14	11905	335	South America	Prates and Perez 2021
None Provided	Cueva del Milodon	C14	12020	460	South America	Prates and Perez 2021
None Provided	Pozo consuelo	C14	12125	85	South America	Prates and Perez 2021
None Provided	Cueva de Los Chingues	C14	12165	80	South America	Prates and Perez 2021
None Provided	Cueva del Milodon	C14	12240	50	South America	Prates and Perez 2021
None Provided	Cueva Lago Sofia 1	C14	12250	110	South America	Prates and Perez 2021
None Provided	Cueva del Milodon	C14	12270	350	South America	Prates and Perez 2021
None Provided	Cueva del Milodon	C14	12285	480	South America	Prates and Perez 2021
None Provided	Cueva del Milodon	C14	12496	148	South America	Prates and Perez 2021
None Provided	Baño Nuevo 1	C14	12510	30	South America	Prates and Perez 2021
None Provided	Cueva del Milodon	C14	12552	128	South America	Prates and Perez 2021
None Provided	Cueva del Milodon	C14	12570	160	South America	Prates and Perez 2021
None Provided	Cueva del Medio	C14	12720	300	South America	Prates and Perez 2021
None Provided	Dos Herraduras	C14	12825	110	South America	Prates and Perez 2021
None Provided	Cueva del Milodon	C14	12870	100	South America	Prates and Perez 2021
None Provided	Cueva del Milodon	C14	12984	76	South America	Prates and Perez 2021
None Provided	Cueva Lago Sofia 1	C14	12999	490	South America	Prates and Perez 2021
None Provided	Cueva del Milodon	C14	13025	50	South America	Prates and Perez 2021
None Provided	Cueva del Milodon	C14	13040	300	South America	Prates and Perez 2021
None Provided	Cueva del Milodon	C14	13025	50	South America	Prates and Perez 2021
None Provided	Cueva del Milodon	C14	13230	75	South America	Prates and Perez 2021
None Provided	Cueva del Milodon	C14	13285	75	South America	Prates and Perez 2021
None Provided	Cueva del Milodon	C14	13183	202	South America	Prates and Perez 2021
None Provided	Cueva del Milodon	C14	13260	115	South America	Prates and Perez 2021
None Provided	Cueva Lago Sofia 4	C14	13400	90	South America	Prates and Perez 2021
None Provided	Cueva del Milodon	C14	13470	180	South America	Prates and Perez 2021
None Provided	Cueva del Milodon	C14	13490	40	South America	Prates and Perez 2021
None Provided	Cueva del Milodon	C14	13500	410	South America	Prates and Perez 2021
None Provided	Cueva del Milodon	C14	13500	470	South America	Prates and Perez 2021
None Provided	Cueva del Milodon	C14	13560	180	South America	Prates and Perez 2021
None Provided	Cueva Chica	C14	13970	170	South America	Prates and Perez 2021
None Provided	Cueva Chica	C14	14240	60	South America	Prates and Perez 2021
None Provided	El Trébol	C14	10570	130	South America	Prates and Perez 2021
None Provided	Baño Nuevo 1	C14	11290	60	South America	Prates and Perez 2021
None Provided	Salto de Piedra	C14	11940	80	South America	Prates and Perez 2021
None Provided	Baño Nuevo 1	C14	12040	100	South America	Prates and Perez 2021
None Provided	Las Vegas	C14	12280	40	South America	Prates and Perez 2021
None Provided	Piedra Escarbada	C14	12410	35	South America	Prates and Perez 2021
None Provided	Cueva del Medio	C14	11100	80	South America	Prates and Perez 2021
None Provided	SA North	C14	12200	120	South America	Prates and Perez 2021
None Provided	Quereo	C14	10940	80	South America	Prates and Perez 2021
None Provided	Quereo	C14	10970	70	South America	Prates and Perez 2021
None Provided	SA North	C14	12980	85	South America	Prates and Perez 2021
None Provided	SA North	C14	13000	200	South America	Prates and Perez 2021
None Provided	SA North	C14	13860	120	South America	Prates and Perez 2021
None Provided	SA North	C14	15290	70	South America	Prates and Perez 2021
None Provided	SA Andes	C14	16670	80	South America	Prates and Perez 2021
None Provided	Quereo	C14	9100	300	South America	Prates and Perez 2021
None Provided	La Cumbre	C14	10535	280	South America	Prates and Perez 2021
None Provided	La cumbre	C14	12360	700	South America	Prates and Perez 2021
None Provided	Pilauco	C14	12540	90	South America	Prates and Perez 2021
None Provided	Nochaco	C14	16150	750	South America	Prates and Perez 2021
None Provided	Las Monedas	C14	10310	30	South America	Prates and Perez 2021
None Provided	Las Monedas	C14	10310	30	South America	Prates and Perez 2021
None Provided	El Membrillo	C14	10830	40	South America	Prates and Perez 2021
None Provided	El Avistadero North	C14	10920	30	South America	Prates and Perez 2021
None Provided	Lazareto	C14	11160	30	South America	Prates and Perez 2021
None Provided	El Avistadero South	C14	11190	30	South America	Prates and Perez 2021
None Provided	Santa Julia	C14	11590	30	South America	Prates and Perez 2021
None Provided	Cueva Lago Sofia 4	C14	10840	60	South America	Prates and Perez 2021
None Provided	Tres Arroyos	C14	11085	70	South America	Prates and Perez 2021
None Provided	Cueva del Milodon	C14	11405	55	South America	Prates and Perez 2021
None Provided	Cueva del Medio	C14	11410	80	South America	Prates and Perez 2021
None Provided	Cueva Chica	C14	11470	50	South America	Prates and Perez 2021
None Provided	Cueva Chica	C14	11520	50	South America	Prates and Perez 2021
None Provided	Cueva Chica	C14	12890	60	South America	Prates and Perez 2021
None Provided	Cueva del Milodon	C14	11925	55	South America	Prates and Perez 2021
None Provided	Cueva del Milodon	C14	11995	55	South America	Prates and Perez 2021
None Provided	Cueva del Milodon	C14	12285	55	South America	Prates and Perez 2021
None Provided	Cueva del Milodon	C14	12610	60	South America	Prates and Perez 2021
None Provided	Cueva del Milodon	C14	10905	45	South America	Prates and Perez 2021
None Provided	Cueva del Milodon	C14	11260	50	South America	Prates and Perez 2021
None Provided	Cueva del Milodon	C14	11285	55	South America	Prates and Perez 2021
None Provided	Cueva del Milodon	C14	11305	50	South America	Prates and Perez 2021
None Provided	Cueva del Milodon	C14	11925	50	South America	Prates and Perez 2021
None Provided	Cueva del Milodon	C14	13110	50	South America	Prates and Perez 2021
None Provided	SA Andes	C14	8910	200	South America	Prates and Perez 2021
None Provided	Casa del Diablo	C14	13690	100	South America	Prates and Perez 2021
None Provided	SA North	C14	9130	150	South America	Prates and Perez 2021
None Provided	SA North	C14	9260	150	South America	Prates and Perez 2021
None Provided	Cuvieri Cave	C14	10790	60	South America	Prates and Perez 2021
None Provided	Cueva Lago Sofia 4	C14	11095	50	South America	Prates and Perez 2021
None Provided	Cueva del Milodon	C14	11265	45	South America	Prates and Perez 2021
None Provided	Cueva del Milodon	C14	11420	50	South America	Prates and Perez 2021
None Provided	SA Central	C14	11090	40	South America	Prates and Perez 2021
None Provided	SA Central	C14	11250	105	South America	Prates and Perez 2021
None Provided	SA Central	C14	11380	40	South America	Prates and Perez 2021
None Provided	SA Central	C14	11750	70	South America	Prates and Perez 2021
None Provided	Cuvieri Cave	C14	11020	40	South America	Prates and Perez 2021
None Provided	Las Higrófilas	C14	9670	30	South America	Prates and Perez 2021
None Provided	Lazareto	C14	11300	30	South America	Prates and Perez 2021
None Provided	Santa Julia	C14	11490	35	South America	Prates and Perez 2021
None Provided	El Boldo	C14	11970	30	South America	Prates and Perez 2021
PSUAMS 3684	Andavadoaka	C14	1585	20	Madagascar	Hixon et al. 2021
PSUAMS 3685	Ampisorogna	C14	2125	20	Madagascar	Hixon et al. 2021
PSUAMS 3686	Andavadoaka	C14	1530	20	Madagascar	Hixon et al. 2021
PSUAMS 3689	Andavadoaka	C14	2185	20	Madagascar	Hixon et al. 2021
PSUAMS 3697	Lamboharana/Lamboara	C14	1515	20	Madagascar	Hixon et al. 2021
PSUAMS 3699	Ampoza	C14	1230	20	Madagascar	Hixon et al. 2021
PSUAMS 3611	Itampolove/Tampolove	C14	1310	20	Madagascar	Hixon et al. 2021
PSUAMS 3612	Andavadoaka	C14	2055	20	Madagascar	Hixon et al. 2021
PSUAMS 3690	Andavadoaka	C14	2160	20	Madagascar	Hixon et al. 2021
PSUAMS 3618	Itampolove/Tampolove	C14	1895	20	Madagascar	Hixon et al. 2021
CAMS 143057	Taolambiby	C14	1540	45	Madagascar	Hixon et al. 2021
CAMS 142638	Taolambiby	C14	2535	30	Madagascar	Hixon et al. 2021
CAMS 143099	Taolambiby	C14	2605	30	Madagascar	Hixon et al. 2021
CAMS 143098	Taolambiby	C14	3025	35	Madagascar	Hixon et al. 2021
CAMS 143050	Taolambiby	C14	2500	25	Madagascar	Hixon et al. 2021
CAMS 143051	Taolambiby	C14	2535	30	Madagascar	Hixon et al. 2021
PSUAMS 5420	Ampoza	C14	1225	20	Madagascar	Hixon et al. 2021
PSUAMS 5421	Ampoza	C14	1165	20	Madagascar	Hixon et al. 2021
PSUAMS 5422	Ampoza	C14	1215	20	Madagascar	Hixon et al. 2021
PSUAMS 5131	Ampoza	C14	1155	15	Madagascar	Hixon et al. 2021
PSUAMS 5423	Ampoza	C14	1200	20	Madagascar	Hixon et al. 2021
OxA 26112	Itampolo	C14	1835	38	Madagascar	Hixon et al. 2021
UCIAMS 224187	Taolambiby	C14	1260	15	Madagascar	Hixon et al. 2021
CAMS 143076	Andrahomana	C14	6450	160	Madagascar	Hixon et al. 2021
CAMS 143072	Andrahomana	C14	1755	25	Madagascar	Hixon et al. 2021
CAMS 143108	Taolambiby	C14	1745	30	Madagascar	Hixon et al. 2021
BM 1628	Ampoza	C14	2035	35	Madagascar	Hixon et al. 2021
BM 2125	Ambolisatra/Andolonomby	C14	750	370	Madagascar	Hixon et al. 2021
BM 1399	Nosy-Ve/Nossi-Vey	C14	1250	50	Madagascar	Hixon et al. 2021
GaK 1655	Bemafandry	C14	2060	150	Madagascar	Hixon et al. 2021
GaK 1658	Bevoha	C14	2160	110	Madagascar	Hixon et al. 2021
GaK 1651	Taolambiby	C14	2290	90	Madagascar	Hixon et al. 2021
PSUAMS 3615	Lamboharana/Lamboara	C14	1300	20	Madagascar	Hixon et al. 2021
PSUAMS 3696	Lamboharana/Lamboara	C14	1450	20	Madagascar	Hixon et al. 2021
PSUAMS 3763	Ampoza	C14	2675	25	Madagascar	Hixon et al. 2021
CAMS 243052	Ampoza	C14	2660	40	Madagascar	Hixon et al. 2021
PSUAMS 5286	Ampoza	C14	2470	15	Madagascar	Hixon et al. 2021
CAMS 143060	Taolambiby	C14	2300	50	Madagascar	Hixon et al. 2021
CAMS 143059	Taolambiby	C14	2855	35	Madagascar	Hixon et al. 2021
CAMS 142566	Taolambiby	C14	2550	30	Madagascar	Hixon et al. 2021
CAMS 142896	Taolambiby	C14	2905	40	Madagascar	Hixon et al. 2021
CAMS 142567	Taolambiby	C14	2470	25	Madagascar	Hixon et al. 2021
CAMS 142734	Taolambiby	C14	1440	30	Madagascar	Hixon et al. 2021
CAMS 142918	Taolambiby	C14	2540	30	Madagascar	Hixon et al. 2021
CAMS 142640	Taolambiby	C14	2745	40	Madagascar	Hixon et al. 2021
PSUAMS 5414	Ampoza	C14	2795	20	Madagascar	Hixon et al. 2021
PSUAMS 5129	Ampoza	C14	2670	20	Madagascar	Hixon et al. 2021
PSUAMS 5415	Ampoza	C14	2735	20	Madagascar	Hixon et al. 2021
PSUAMS 5416	Ampoza	C14	2730	20	Madagascar	Hixon et al. 2021
PSUAMS 5130	Ampoza	C14	2485	20	Madagascar	Hixon et al. 2021
PSUAMS 5417	Ampoza	C14	2710	20	Madagascar	Hixon et al. 2021
PSUAMS 5418	Ampoza	C14	2455	20	Madagascar	Hixon et al. 2021
PSUAMS 5419	Ampoza	C14	2475	20	Madagascar	Hixon et al. 2021
PSUAMS 5649	Ampoza	C14	2735	20	Madagascar	Hixon et al. 2021
PSUAMS 5643	Ambolisatra/Andolonomby	C14	2125	20	Madagascar	Hixon et al. 2021
PSUAMS 5291	Ambolisatra/Andolonomby	C14	1245	15	Madagascar	Hixon et al. 2021
PSUAMS 5292	Ambolisatra/Andolonomby	C14	1780	20	Madagascar	Hixon et al. 2021
PSUAMS 5293	Ambolisatra/Andolonomby	C14	2035	15	Madagascar	Hixon et al. 2021
PSUAMS 5294	Ambolisatra/Andolonomby	C14	1230	15	Madagascar	Hixon et al. 2021
PSUAMS 5295	Ambolisatra/Andolonomby	C14	2480	20	Madagascar	Hixon et al. 2021
PSUAMS 5296	Ambolisatra/Andolonomby	C14	1675	20	Madagascar	Hixon et al. 2021
OxA 26102	Ambolisatra/Andolonomby	C14	1220	24	Madagascar	Hixon et al. 2021
OxA 26103	Ambolisatra/Andolonomby	C14	1417	23	Madagascar	Hixon et al. 2021
PSUAMS 5630	Nosy-Ve/Nossi-Vey	C14	2155	20	Madagascar	Hixon et al. 2021
PSUAMS 5287	Nosy-Ve/Nossi-Vey	C14	2055	20	Madagascar	Hixon et al. 2021
PSUAMS 5288	Nosy-Ve/Nossi-Vey	C14	2340	15	Madagascar	Hixon et al. 2021
PSUAMS 5289	Nosy-Ve/Nossi-Vey	C14	2970	20	Madagascar	Hixon et al. 2021
PSUAMS 5424	Nosy-Ve/Nossi-Vey	C14	4125	25	Madagascar	Hixon et al. 2021
PSUAMS 5297	Tulear	C14	1195	15	Madagascar	Hixon et al. 2021
PSUAMS 5629	Lamboharana/Lamboara	C14	1100	15	Madagascar	Hixon et al. 2021
PSUAMS 5645	Lamboharana/Lamboara	C14	3300	20	Madagascar	Hixon et al. 2021
PSUAMS 5644	Lamboharana/Lamboara	C14	1715	15	Madagascar	Hixon et al. 2021
PSUAMS 5300	Lamboharana/Lamboara	C14	2830	20	Madagascar	Hixon et al. 2021
PSUAMS 5646	Lamboharana/Lamboara	C14	1220	25	Madagascar	Hixon et al. 2021
PSUAMS 5299	Lamboharana/Lamboara	C14	2925	20	Madagascar	Hixon et al. 2021
PSUAMS 5298	Lamboharana/Lamboara	C14	1755	20	Madagascar	Hixon et al. 2021
PSUAMS 3619	Androka	C14	1540	20	Madagascar	Hixon et al. 2021
PSUAMS 3620	Androka	C14	1545	20	Madagascar	Hixon et al. 2021
CAMS 142636	Ankilibehandry	C14	2275	35	Madagascar	Hixon et al. 2021
GaK 1506	Itampolo	C14	980	200	Madagascar	Hixon et al. 2021
OxA 26107	Itampolo	C14	1883	25	Madagascar	Hixon et al. 2021
OxA 26108	Itampolo	C14	1271	24	Madagascar	Hixon et al. 2021
OxA 26109	Itampolo	C14	1376	24	Madagascar	Hixon et al. 2021
OxA 26110	Itampolo	C14	1576	25	Madagascar	Hixon et al. 2021
OxA 26111	Itampolo	C14	1305	23	Madagascar	Hixon et al. 2021
OxA 26208	Itampolo	C14	1311	26	Madagascar	Hixon et al. 2021
OxA 26209	Itampolo	C14	1627	26	Madagascar	Hixon et al. 2021
PSUAMS 8819	Andranosoa	C14	1260	25	Madagascar	Hixon et al. 2021
PSUAMS 8682	Andranosoa	C14	1270	20	Madagascar	Hixon et al. 2021
PSUAMS 8683	Andranosoa	C14	1275	20	Madagascar	Hixon et al. 2021
OxA X 2494 47	Taolambiby	C14	1231	27	Madagascar	Hixon et al. 2021
OxA 27173	Taolambiby	C14	1257	29	Madagascar	Hixon et al. 2021
OxA 27175	Taolambiby	C14	1749	29	Madagascar	Hixon et al. 2021
OxA 27305	Taolambiby	C14	1242	24	Madagascar	Hixon et al. 2021
UCIAMS 224185	Taolambiby	C14	1245	20	Madagascar	Hixon et al. 2021
UCIAMS 224186	Taolambiby	C14	1260	15	Madagascar	Hixon et al. 2021
UCIAMS 224188	Taolambiby	C14	1255	15	Madagascar	Hixon et al. 2021
UCIAMS 224189	Taolambiby	C14	1945	15	Madagascar	Hixon et al. 2021
UCIAMS 224192	Taolambiby	C14	1160	20	Madagascar	Hixon et al. 2021
PSUAMS 5632	Itampolove/Tampolove	C14	4025	20	Madagascar	Hixon et al. 2021
OxA-8271	Talaky	C14	1825	30	Madagascar	Hixon et al. 2021
OxA-8273	Talaky	C14	1780	35	Madagascar	Hixon et al. 2021
None Provided	Ampamalora	C14	1970	90	Madagascar	Hixon et al. 2021
QC-970	Anakao	C14	2775	95	Madagascar	Hixon et al. 2021
QC-971	Anakao	C14	2375	100	Madagascar	Hixon et al. 2021
QC-972	Anakao	C14	3960	150	Madagascar	Hixon et al. 2021
OxA-33535*	Ambolisatra/Andolonomby	C14	1237	24	Madagascar	Hixon et al. 2021
B-90099	Ankilibehandry	C14	1830	60	Madagascar	Hixon et al. 2021
OxA-8268	Bevala	C14	1360	35	Madagascar	Hixon et al. 2021
OZF514	Faux Cap	C14	1610	40	Madagascar	Hixon et al. 2021
OZF854	Faux Cap	C14	3260	50	Madagascar	Hixon et al. 2021
OZF855	Faux Cap	C14	4060	50	Madagascar	Hixon et al. 2021
OZF856	Faux Cap	C14	4140	50	Madagascar	Hixon et al. 2021
OxA-5075	Maroaloke	C14	2025	40	Madagascar	Hixon et al. 2021
OxA-5076	Maroaloke	C14	1940	45	Madagascar	Hixon et al. 2021
OxA-5078	Maroaloke	C14	1415	45	Madagascar	Hixon et al. 2021
OxA-5077	Maroaloke	C14	2295	40	Madagascar	Hixon et al. 2021
None Provided	Southern Madagascar	C14	2390	85	Madagascar	Hixon et al. 2021
OxA-8269	Talaky	C14	1735	35	Madagascar	Hixon et al. 2021
OxA-8270	Talaky	C14	1240	35	Madagascar	Hixon et al. 2021
OxA-8272	Talaky	C14	1270	40	Madagascar	Hixon et al. 2021
OxA-8274	Talaky	C14	1835	30	Madagascar	Hixon et al. 2021
Oxa-8279	Talaky	C14	5480	35	Madagascar	Hixon et al. 2021
Oxa-8281	Talaky	C14	2285	35	Madagascar	Hixon et al. 2021
Oxa-8280	Talaky	C14	4030	40	Madagascar	Hixon et al. 2021
GaK 276	Talaky	C14	840	80	Madagascar	Hixon et al. 2021
UCIAMS 224190	Taolambiby	C14	2400	15	Madagascar	Hixon et al. 2021
OxA-34215	Tony	C14	2012	37	Madagascar	Hixon et al. 2021
OxA-34640	Tony	C14	2010	25	Madagascar	Hixon et al. 2021
OxA-34217	Tony	C14	8470	75	Madagascar	Hixon et al. 2021
OxA-34216	Tony	C14	2004	37	Madagascar	Hixon et al. 2021
OxA-34274	Tony	C14	1677	27	Madagascar	Hixon et al. 2021
UCLA-1893	Andrahomana	C14	1000	150	Madagascar	Hixon et al. 2021
B-67659	Itampolo	C14	1880	70	Madagascar	Hixon et al. 2021
not given	Ampamalora	C14	1970	90	Madagascar	Hixon et al. 2021
CAMS 142809	Manombo-Tulear	C14	1525	25	Madagascar	Hixon et al. 2021
CAMS 142604	Manombo-Tulear	C14	1295	25	Madagascar	Hixon et al. 2021
CAMS 142907	Manombo-Tulear	C14	1605	30	Madagascar	Hixon et al. 2021
CAMS 142634	Manombo-Tulear	C14	1465	25	Madagascar	Hixon et al. 2021
CAMS 142602	Manombo-Tulear	C14	2325	30	Madagascar	Hixon et al. 2021
CAMS 142807	Manombo-Tulear	C14	1685	25	Madagascar	Hixon et al. 2021
CAMS 142901	Manombo-Tulear	C14	1795	25	Madagascar	Hixon et al. 2021
CAMS 142552	Beloha Anavoha/Menarandra	C14	1320	30	Madagascar	Hixon et al. 2021
CAMS 142613	Beloha Anavoha/Menarandra	C14	1265	25	Madagascar	Hixon et al. 2021
CAMS 142542	Beloha Anavoha/Menarandra	C14	2060	30	Madagascar	Hixon et al. 2021
CAMS 142631	Beloha Anavoha/Menarandra	C14	1375	30	Madagascar	Hixon et al. 2021
AA 39137	Andrahomana	C14	3975	53	Madagascar	Hixon et al. 2021
Beta 90095	Ankilibehandry	C14	1370	40	Madagascar	Hixon et al. 2021
NZA R	Ankilibehandry	C14	2000	60	Madagascar	Hixon et al. 2021
Beta 76612 CAMS 16368	Ankilibehandry	C14	2050	60	Madagascar	Hixon et al. 2021
Beta 90094	Ankilibehandry	C14	1650	50	Madagascar	Hixon et al. 2021
Beta 90096	Ankilibehandry	C14	1550	50	Madagascar	Hixon et al. 2021
CAMS 142897	Ankilibehandry	C14	1650	30	Madagascar	Hixon et al. 2021
CAMS 143106	Taolambiby	C14	2565	40	Madagascar	Hixon et al. 2021
CAMS 143058	Taolambiby	C14	1385	25	Madagascar	Hixon et al. 2021
CAMS 142556	Tsirave	C14	1990	25	Madagascar	Hixon et al. 2021
CAMS 142902	Tsirave	C14	2350	30	Madagascar	Hixon et al. 2021
CAMS 142890	Tsirave	C14	1305	35	Madagascar	Hixon et al. 2021
CAMS 142882	Tsirave	C14	2440	30	Madagascar	Hixon et al. 2021
OxA-26106	Taolambiby	C14	1618	25	Madagascar	Hixon et al. 2021
OxA-26159	Taolambiby	C14	1218	27	Madagascar	Hixon et al. 2021
UCIAMS 158553	Tsirave	C14	1230	25	Madagascar	Hixon et al. 2021
UCIAMS 158554	Tsirave	C14	1215	20	Madagascar	Hixon et al. 2021
UCIAMS 158555	Tsirave	C14	1265	20	Madagascar	Hixon et al. 2021
UCIAMS 159129	Tsirave	C14	1240	15	Madagascar	Hixon et al. 2021
UCIAMS 159130	Tsirave	C14	1250	15	Madagascar	Hixon et al. 2021
UCIAMS 159131	Tsirave	C14	1150	15	Madagascar	Hixon et al. 2021
UCIAMS 159132	Tsirave	C14	1255	15	Madagascar	Hixon et al. 2021
OxA X 2500 22	Taolambiby	C14	1283	24	Madagascar	Hixon et al. 2021
OxA 26160	Taolambiby	C14	1234	27	Madagascar	Hixon et al. 2021
CAMS 142620	Andrahomana	C14	1940	30	Madagascar	Hixon et al. 2021
CAMS 142563	Andrahomana	C14	2300	25	Madagascar	Hixon et al. 2021
CAMS 143148	Taolambiby	C14	2685	30	Madagascar	Hixon et al. 2021
CAMS 142798	Taolambiby	C14	2185	30	Madagascar	Hixon et al. 2021
CAMS 142731	Taolambiby	C14	2915	30	Madagascar	Hixon et al. 2021
CAMS 143105	Taolambiby	C14	2215	30	Madagascar	Hixon et al. 2021
CAMS 142806	Manombo-Tulear	C14	1420	25	Madagascar	Hixon et al. 2021
CAMS 143116	Tsirave	C14	1290	30	Madagascar	Hixon et al. 2021
CAMS 142894	Tsirave	C14	1390	30	Madagascar	Hixon et al. 2021
CAMS 144109	Taolambiby	C14	1265	30	Madagascar	Hixon et al. 2021
Beta 90097	Ankilibehandry	C14	2000	50	Madagascar	Hixon et al. 2021
Beta 90098	Ankilibehandry	C14	1220	50	Madagascar	Hixon et al. 2021
CAMS 142905	Manombo-Tulear	C14	1730	30	Madagascar	Hixon et al. 2021
UCIAMS 167925	Tsirave	C14	1050	20	Madagascar	Hixon et al. 2021
UCIAMS 158552	Tsirave	C14	1245	20	Madagascar	Hixon et al. 2021
UCIAMS 167901	Tsirave	C14	1275	20	Madagascar	Hixon et al. 2021
UCIAMS 167902	Tsirave	C14	1260	15	Madagascar	Hixon et al. 2021
CAMS 142886	Tsirave	C14	2350	35	Madagascar	Hixon et al. 2021
CAMS 142718	Tsirave	C14	1670	30	Madagascar	Hixon et al. 2021
CAMS 142799	Tsirave	C14	1950	25	Madagascar	Hixon et al. 2021
CAMS 142615	Tsirave	C14	3585	35	Madagascar	Hixon et al. 2021
UCIAMS 167903	Tsirave	C14	1280	15	Madagascar	Hixon et al. 2021
UCIAMS 167904	Tsirave	C14	1270	15	Madagascar	Hixon et al. 2021
UCIAMS 167905	Tsirave	C14	1165	20	Madagascar	Hixon et al. 2021
UCIAMS 167906	Tsirave	C14	1245	20	Madagascar	Hixon et al. 2021
UCIAMS 167926	Tsirave	C14	1410	20	Madagascar	Hixon et al. 2021
UCIAMS 167927	Tsirave	C14	1525	20	Madagascar	Hixon et al. 2021
UCIAMS 167928	Tsirave	C14	1220	20	Madagascar	Hixon et al. 2021
UCIAMS 167907	Tsirave	C14	1735	20	Madagascar	Hixon et al. 2021
UCIAMS 167908	Tsirave	C14	1115	20	Madagascar	Hixon et al. 2021
UCIAMS 167929	Tsirave	C14	1325	20	Madagascar	Hixon et al. 2021
UCIAMS 167909	Tsirave	C14	1695	20	Madagascar	Hixon et al. 2021
UCIAMS 167910	Tsirave	C14	1310	20	Madagascar	Hixon et al. 2021
UCIAMS 167930	Tsirave	C14	940	20	Madagascar	Hixon et al. 2021
UCIAMS 167911	Tsirave	C14	1310	20	Madagascar	Hixon et al. 2021
UCIAMS 167931	Tsirave	C14	1185	20	Madagascar	Hixon et al. 2021
UCIAMS 167912	Tsirave	C14	1230	20	Madagascar	Hixon et al. 2021
UCIAMS 167913	Tsirave	C14	1225	20	Madagascar	Hixon et al. 2021
UCIAMS 167932	Tsirave	C14	1120	20	Madagascar	Hixon et al. 2021
UCIAMS 167914	Tsirave	C14	1935	20	Madagascar	Hixon et al. 2021
UCIAMS 167915	Tsirave	C14	1175	20	Madagascar	Hixon et al. 2021
UCIAMS 167916	Tsirave	C14	1245	20	Madagascar	Hixon et al. 2021
UCIAMS 167933	Tsirave	C14	1235	20	Madagascar	Hixon et al. 2021
UCIAMS 167934	Tsirave	C14	1700	20	Madagascar	Hixon et al. 2021
UCIAMS 167917	Tsirave	C14	1240	20	Madagascar	Hixon et al. 2021
AA22553	Wairau Bar	C14	710	35	Moas	Perry et al. 2014
AA22554	Wairau Bar	C14	690	35	Moas	Perry et al. 2014
AA22555	Wairau Bar	C14	730	35	Moas	Perry et al. 2014
AA22556	Wairau Bar	C14	695	35	Moas	Perry et al. 2014
AA22557	Wairau Bar	C14	700	45	Moas	Perry et al. 2014
AA22558	Wairau Bar	C14	755	35	Moas	Perry et al. 2014
AA22559	Wairau Bar	C14	750	35	Moas	Perry et al. 2014
AA22560	Wairau Bar	C14	700	35	Moas	Perry et al. 2014
AA22561	Wairau Bar	C14	645	35	Moas	Perry et al. 2014
AA22562	Wairau Bar	C14	715	35	Moas	Perry et al. 2014
AA22563	Wairau Bar	C14	720	35	Moas	Perry et al. 2014
ANU1606	Glencrieff	C14	11490	80	Moas	Perry et al. 2014
ANU1607	Glencrieff	C14	11230	210	Moas	Perry et al. 2014
ANU1610	Glencrieff	C14	11390	130	Moas	Perry et al. 2014
ANU1611	Cemetery, Oparara	C14	14730	170	Moas	Perry et al. 2014
ANU1612	Cemetery, Oparara	C14	14950	150	Moas	Perry et al. 2014
ANU1614	Opio	C14	21570	37	Moas	Perry et al. 2014
ANU1618	Tom Arthur's	C14	3790	60	Moas	Perry et al. 2014
ANU1622	Opawa Station	C14	2440	110	Moas	Perry et al. 2014
ANU1624	Styx	C14	3520	95	Moas	Perry et al. 2014
ANU1625	Styx	C14	1710	60	Moas	Perry et al. 2014
ANU4924	Glencrieff	C14	10760	70	Moas	Perry et al. 2014
ANU4931	Chatto Ck	C14	1100	70	Moas	Perry et al. 2014
ANU4936	Broken River	C14	3800	60	Moas	Perry et al. 2014
ANU7619	Daleys Flat, Dart River	C14	710	70	Moas	Perry et al. 2014
ANU7620	Daleys Flat, Dart River	C14	850	70	Moas	Perry et al. 2014
ANU7621	Daleys Flat, Dart River	C14	1000	70	Moas	Perry et al. 2014
ANU7625	Glencrieff	C14	10680	70	Moas	Perry et al. 2014
ANUA38613	Merino Cave	C14	14655	230	Moas	Perry et al. 2014
ANUA38614	Eastern Bush	C14	10900	200	Moas	Perry et al. 2014
beta276982	Bell Hill Vineyard	C14	2520	30	Moas	Perry et al. 2014
CURL10269	Merino Cave	C14	19060	90	Moas	Perry et al. 2014
CURL1027	Kauana	C14	35880	660	Moas	Perry et al. 2014
CURL10270	Chatto Ck	C14	1045	20	Moas	Perry et al. 2014
I7794	Kawarau Valley	C14	1000	80	Moas	Perry et al. 2014
None Provided	Clutha River	C14	624	50	Moas	Perry et al. 2014
None Provided	Routeburn, North Branch	C14	924	35	Moas	Perry et al. 2014
None Provided	Pyramid Valley	C14	1245	85	Moas	Perry et al. 2014
None Provided	Riverlands	C14	1319	50	Moas	Perry et al. 2014
None Provided	Makirikiri	C14	1381	50	Moas	Perry et al. 2014
None Provided	Gabriele's Cave, Puketitiri	C14	1562	65	Moas	Perry et al. 2014
None Provided	Whangarei	C14	1857	55	Moas	Perry et al. 2014
None Provided	Makirikiri	C14	5762	50	Moas	Perry et al. 2014
None Provided	Makirikiri	C14	5848	50	Moas	Perry et al. 2014
None Provided	Makirikiri	C14	6000	50	Moas	Perry et al. 2014
None Provided	Makirikiri	C14	6227	55	Moas	Perry et al. 2014
None Provided	Tauweru, Wairarapa	C14	14262	87	Moas	Perry et al. 2014
NZ1110	Scaife's Lagoon	C14	2330	60	Moas	Perry et al. 2014
NZ1113	Redcliffs Flat, Sumner	C14	701	60	Moas	Perry et al. 2014
NZ1128	Kawarau Valley	C14	2330	70	Moas	Perry et al. 2014
NZ1162	Redcliffs Flat, Sumner	C14	622	44	Moas	Perry et al. 2014
NZ137	Papatowai	C14	309	46	Moas	Perry et al. 2014
NZ1376	Redcliffs Flat, Sumner	C14	537	45	Moas	Perry et al. 2014
NZ138	Papatowai	C14	571	75	Moas	Perry et al. 2014
NZ139	Papatowai	C14	399	60	Moas	Perry et al. 2014
NZ140	Papatowai	C14	690	59	Moas	Perry et al. 2014
NZ146	Tautuku	C14	391	59	Moas	Perry et al. 2014
NZ1724	Castle Hill	C14	1025	60	Moas	Perry et al. 2014
NZ1726	Albury Park	C14	7390	160	Moas	Perry et al. 2014
NZ1727	Enfield	C14	2020	70	Moas	Perry et al. 2014
NZ1728	Pukemata	C14	9490	200	Moas	Perry et al. 2014
NZ1729	Rill Swamp, Glenmark	C14	2730	70	Moas	Perry et al. 2014
NZ1766	Wakanui	C14	629	58	Moas	Perry et al. 2014
NZ1767	Wakanui	C14	558	69	Moas	Perry et al. 2014
NZ1768	Wakanui	C14	383	58	Moas	Perry et al. 2014
NZ1838	Wairau Bar	C14	547	58	Moas	Perry et al. 2014
NZ1839	Hurunui River Mouth	C14	646	85	Moas	Perry et al. 2014
NZ1866	Pounawea, Catlins	C14	1465	79	Moas	Perry et al. 2014
NZ2471	Poukawa	C14	3125	36	Moas	Perry et al. 2014
NZ2640	Poukawa	C14	1157	79	Moas	Perry et al. 2014
NZ2642	Poukawa	C14	7246	248	Moas	Perry et al. 2014
NZ2684	Tautuku	C14	530	67	Moas	Perry et al. 2014
NZ2688	Papatowai	C14	707	61	Moas	Perry et al. 2014
NZ3164	Avoca, Kaikoura	C14	952	192	Moas	Perry et al. 2014
NZ3184	Mt Owen	C14	11850	2250	Moas	Perry et al. 2014
NZ3185	Mt Owen	C14	2100	60	Moas	Perry et al. 2014
NZ3455	Kawarau Valley	C14	620	60	Moas	Perry et al. 2014
NZ3535	Poukawa	C14	1566	34	Moas	Perry et al. 2014
NZ3663	Poukawa	C14	1806	226	Moas	Perry et al. 2014
NZ3689	Poukawa	C14	1169	107	Moas	Perry et al. 2014
NZ3698	Poukawa	C14	2002	93	Moas	Perry et al. 2014
NZ3701	Poukawa	C14	586	85	Moas	Perry et al. 2014
NZ3931	Kaupokonui	C14	568	49	Moas	Perry et al. 2014
NZ3934	Kaupokonui	C14	618	57	Moas	Perry et al. 2014
NZ3936	Pyramid Valley	C14	3480	80	Moas	Perry et al. 2014
NZ3937	Pyramid Valley	C14	3590	60	Moas	Perry et al. 2014
NZ3967	Kawarau Valley	C14	15750	300	Moas	Perry et al. 2014
NZ4150	Martinborough #1	C14	1470	50	Moas	Perry et al. 2014
NZ4155	Avoca, Kaikoura	C14	703	85	Moas	Perry et al. 2014
NZ4236	Titirangi Beach	C14	792	148	Moas	Perry et al. 2014
NZ424	Stewart Island	C14	261	81	Moas	Perry et al. 2014
NZ460	Redcliffs Flat, Sumner	C14	480	84	Moas	Perry et al. 2014
NZ4611	Tokerau	C14	2190	70	Moas	Perry et al. 2014
NZ4612	Tokerau	C14	1114	58	Moas	Perry et al. 2014
NZ4616	Tokerau	C14	2934	83	Moas	Perry et al. 2014
NZ4837	Ann's Cavern, Waitomo	C14	14843	196	Moas	Perry et al. 2014
NZ4838	Moa Cave, Stubbs Farm, Waitomo	C14	24049	397	Moas	Perry et al. 2014
NZ4839	Ben's Hole, Waitomo	C14	10701	92	Moas	Perry et al. 2014
NZ4840	Dinornis Cave, Waitomo	C14	10575	125	Moas	Perry et al. 2014
NZ4841	Dinornis Cave, Waitomo	C14	6110	83	Moas	Perry et al. 2014
NZ4842	Rorison's Quarry, Piopio	C14	3072	66	Moas	Perry et al. 2014
NZ4843	Dawson's Moa Cave, Piopio	C14	21180	284	Moas	Perry et al. 2014
NZ4845	Coincidence Cavern, Waitomo	C14	1052	58	Moas	Perry et al. 2014
NZ4867	Waikiekie Quarry	C14	2790	80	Moas	Perry et al. 2014
NZ4871	Clevedon	C14	1298	60	Moas	Perry et al. 2014
NZ4872	Awamoa	C14	671	55	Moas	Perry et al. 2014
NZ4874	Awamoa	C14	1670	75	Moas	Perry et al. 2014
NZ4883	Port Jackson	C14	605	56	Moas	Perry et al. 2014
NZ4886	Murchies Articulated Cave	C14	4325	72	Moas	Perry et al. 2014
NZ4900	North Dean	C14	1445	50	Moas	Perry et al. 2014
NZ4943	Glenmark	C14	7110	109	Moas	Perry et al. 2014
NZ5013	Pleasant River	C14	408	56	Moas	Perry et al. 2014
NZ5015	Waimataitai Mouth	C14	686	173	Moas	Perry et al. 2014
NZ5035	Peryer's Anomalopteryx Cave	C14	1821	66	Moas	Perry et al. 2014
NZ5065	Tokerau	C14	3790	100	Moas	Perry et al. 2014
NZ514	Redcliffs Flat, Sumner	C14	515	64	Moas	Perry et al. 2014
NZ5321	Firewood Creek, Cromwell	C14	1070	60	Moas	Perry et al. 2014
NZ5322	Cromwell Station	C14	2530	60	Moas	Perry et al. 2014
NZ5382	Banks Peninsula	C14	27155	1151	Moas	Perry et al. 2014
NZ559	Tai Rua	C14	473	37	Moas	Perry et al. 2014
NZ578	Tai Rua	C14	473	37	Moas	Perry et al. 2014
NZ59	Hawksburn	C14	400	55	Moas	Perry et al. 2014
NZ60	Hawksburn	C14	293	64	Moas	Perry et al. 2014
NZ610	Pyramid Valley	C14	3600	45	Moas	Perry et al. 2014
NZ623	Pyramid Valley	C14	3450	71	Moas	Perry et al. 2014
NZ624	Pyramid Valley	C14	3640	72	Moas	Perry et al. 2014
NZ625	Pyramid Valley	C14	3740	72	Moas	Perry et al. 2014
NZ626	Pyramid Valley	C14	3907	44	Moas	Perry et al. 2014
NZ6496	Avoca, Kaikoura	C14	529	42	Moas	Perry et al. 2014
NZ6566	Avoca, Kaikoura	C14	745	59	Moas	Perry et al. 2014
NZ7325	Blowhole, Mt Owen	C14	3350	70	Moas	Perry et al. 2014
NZ752	Tai Rua	C14	513	36	Moas	Perry et al. 2014
NZ753	Ototara Glen	C14	308	93	Moas	Perry et al. 2014
NZ755	Hampden	C14	355	48	Moas	Perry et al. 2014
NZ756	Hampden	C14	503	70	Moas	Perry et al. 2014
NZ757	Hampden	C14	437	81	Moas	Perry et al. 2014
NZ758	Hampden	C14	519	60	Moas	Perry et al. 2014
NZ760	Woolshed Flat	C14	544	70	Moas	Perry et al. 2014
NZ762	Scaife's Lagoon	C14	1968	71	Moas	Perry et al. 2014
NZ764	Poukawa	C14	5810	60	Moas	Perry et al. 2014
NZ766	Tai Rua	C14	363	48	Moas	Perry et al. 2014
NZ7666	Shag River Mouth	C14	787	72	Moas	Perry et al. 2014
NZ7737	Shag River Mouth	C14	1170	70	Moas	Perry et al. 2014
NZ7739	Shag River Mouth	C14	370	38	Moas	Perry et al. 2014
NZ7741	Shag River Mouth	C14	522	37	Moas	Perry et al. 2014
NZ7743	Shag River Mouth	C14	1201	38	Moas	Perry et al. 2014
NZ917	Timpendean, Weka Pass	C14	252	86	Moas	Perry et al. 2014
NZ918	Timpendean, Weka Pass	C14	1192	62	Moas	Perry et al. 2014
NZ927	Rakaia River Mouth	C14	215	120	Moas	Perry et al. 2014
NZ929	Rakaia River Mouth	C14	924	112	Moas	Perry et al. 2014
NZ930	Rakaia River Mouth	C14	556	71	Moas	Perry et al. 2014
NZ932	Rakaia River Mouth	C14	487	88	Moas	Perry et al. 2014
NZA10054	Zweiholen, Waitomo Caves	C14	5876	60	Moas	Perry et al. 2014
NZA10055	Zweiholen, Waitomo Caves	C14	18040	140	Moas	Perry et al. 2014
NZA101	Enduro Str, Honeycomb	C14	14385	433	Moas	Perry et al. 2014
NZA102	Honeycomb Hill	C14	15580	702	Moas	Perry et al. 2014
NZA103	Eagles Roost , Honeycomb Hill	C14	14335	351	Moas	Perry et al. 2014
NZA104	Wrenwrecker, Honeycomb Hill	C14	14694	681	Moas	Perry et al. 2014
NZA11600	Turangi	C14	715	60	Moas	Perry et al. 2014
NZA11602	F1c Cave, Waitomo	C14	11912	60	Moas	Perry et al. 2014
NZA11612	F1c Cave, Waitomo	C14	9510	60	Moas	Perry et al. 2014
NZA11613	F1c Cave, Waitomo	C14	13144	70	Moas	Perry et al. 2014
NZA1162	Redcliffs Flat, Sumner	C14	622	44	Moas	Perry et al. 2014
NZA12473	Te Waka	C14	14046	65	Moas	Perry et al. 2014
NZA13266	Takaka Fossil Cave	C14	12361	65	Moas	Perry et al. 2014
NZA13267	Takaka Fossil Cave	C14	12450	65	Moas	Perry et al. 2014
NZA13547	Takaka Fossil Cave	C14	1576	60	Moas	Perry et al. 2014
NZA13548	Takaka Fossil Cave	C14	3761	60	Moas	Perry et al. 2014
NZA13749	Bell Hill Vineyard	C14	914	75	Moas	Perry et al. 2014
NZA13750	Bell Hill Vineyard	C14	2107	65	Moas	Perry et al. 2014
NZA13751	Bell Hill Vineyard	C14	1016	60	Moas	Perry et al. 2014
NZA1376	Redcliffs Flat, Sumner	C14	537	45	Moas	Perry et al. 2014
NZA15319	Riverlands	C14	1335	60	Moas	Perry et al. 2014
NZA15320	Riverlands	C14	1507	70	Moas	Perry et al. 2014
NZA15321	Makirikiri	C14	2239	55	Moas	Perry et al. 2014
NZA15322	Makirikiri	C14	5716	60	Moas	Perry et al. 2014
NZA1567	Kairuru	C14	13400	130	Moas	Perry et al. 2014
NZA1568	Kairuru	C14	18950	230	Moas	Perry et al. 2014
NZA1569	Ngarua Cave	C14	24890	430	Moas	Perry et al. 2014
NZA15997	Takahe Valley	C14	2538	95	Moas	Perry et al. 2014
NZA1725	Redcliffe Hill, Rakaia River Valley	C14	663	51	Moas	Perry et al. 2014
NZA1796	Pounawea, Catlins	C14	699	105	Moas	Perry et al. 2014
NZA1797	Pounawea, Catlins	C14	668	60	Moas	Perry et al. 2014
NZA1798	Pounawea, Catlins	C14	772	66	Moas	Perry et al. 2014
NZA20120	Kids Cave	C14	14584	98	Moas	Perry et al. 2014
NZA22213	Pyramid Valley	C14	1209	30	Moas	Perry et al. 2014
NZA22214	Pyramid Valley	C14	1363	30	Moas	Perry et al. 2014
NZA2227	Takahe Valley	C14	628	83	Moas	Perry et al. 2014
NZA2319	Te Ana Titi	C14	19050	190	Moas	Perry et al. 2014
NZA2320	Te Ana Titi	C14	25070	260	Moas	Perry et al. 2014
NZA2402	Te Ana Titi	C14	3891	89	Moas	Perry et al. 2014
NZA2403	Te Ana Titi	C14	11270	110	Moas	Perry et al. 2014
NZA2405	Te Ana Titi	C14	3690	110	Moas	Perry et al. 2014
NZA2406	Te Ana Titi	C14	13000	170	Moas	Perry et al. 2014
NZA2443	Madonna Cave, Punakaiki	C14	2197	86	Moas	Perry et al. 2014
NZA2445	Madonna Cave, Punakaiki	C14	23780	210	Moas	Perry et al. 2014
NZA2446	Madonna Cave, Punakaiki	C14	20680	160	Moas	Perry et al. 2014
NZA2503	Madonna Cave, Punakaiki	C14	782	83	Moas	Perry et al. 2014
NZA2505	Madonna Cave, Punakaiki	C14	14740	110	Moas	Perry et al. 2014
NZA2506	Madonna Cave, Punakaiki	C14	5447	87	Moas	Perry et al. 2014
NZA2521	Madonna Cave, Punakaiki	C14	1076	83	Moas	Perry et al. 2014
NZA27648	Bell Hill Vineyard	C14	942	30	Moas	Perry et al. 2014
NZA2780	Madonna Cave, Punakaiki	C14	13150	140	Moas	Perry et al. 2014
NZA28039	Bell Hill Vineyard	C14	1027	30	Moas	Perry et al. 2014
NZA29122	Pyramid Valley	C14	1492	35	Moas	Perry et al. 2014
NZA29123	Pyramid Valley	C14	1559	35	Moas	Perry et al. 2014
NZA29124	Pyramid Valley	C14	1614	35	Moas	Perry et al. 2014
NZA29125	Pyramid Valley	C14	1324	35	Moas	Perry et al. 2014
NZA29126	Pyramid Valley	C14	2501	35	Moas	Perry et al. 2014
NZA29127	Pyramid Valley	C14	1492	35	Moas	Perry et al. 2014
NZA29139	Pyramid Valley	C14	1424	35	Moas	Perry et al. 2014
NZA29149	Pyramid Valley	C14	1243	35	Moas	Perry et al. 2014
NZA29234	Pyramid Valley	C14	1055	35	Moas	Perry et al. 2014
NZA29239	Pyramid Valley	C14	1588	35	Moas	Perry et al. 2014
NZA29240	Pyramid Valley	C14	2828	35	Moas	Perry et al. 2014
NZA29241	Pyramid Valley	C14	1875	35	Moas	Perry et al. 2014
NZA29908	Rosslea	C14	4736	25	Moas	Perry et al. 2014
NZA30072	Pyramid Valley	C14	1863	20	Moas	Perry et al. 2014
NZA30073	Pyramid Valley	C14	1386	20	Moas	Perry et al. 2014
NZA30077	Pyramid Valley	C14	1181	20	Moas	Perry et al. 2014
NZA30078	Pyramid Valley	C14	1825	25	Moas	Perry et al. 2014
NZA30079	Pyramid Valley	C14	1323	20	Moas	Perry et al. 2014
NZA30080	Pyramid Valley	C14	3548	25	Moas	Perry et al. 2014
NZA30081	Pyramid Valley	C14	3198	25	Moas	Perry et al. 2014
NZA30082	Pyramid Valley	C14	2216	25	Moas	Perry et al. 2014
NZA30083	Pyramid Valley	C14	1513	20	Moas	Perry et al. 2014
NZA30084	Pyramid Valley	C14	3153	25	Moas	Perry et al. 2014
NZA30085	Pyramid Valley	C14	1148	20	Moas	Perry et al. 2014
NZA30086	Pyramid Valley	C14	2352	25	Moas	Perry et al. 2014
NZA30092	Pyramid Valley	C14	1013	25	Moas	Perry et al. 2014
NZA30093	Pyramid Valley	C14	742	25	Moas	Perry et al. 2014
NZA30094	Pyramid Valley	C14	1985	25	Moas	Perry et al. 2014
NZA30095	Pyramid Valley	C14	1060	25	Moas	Perry et al. 2014
NZA30096	Pyramid Valley	C14	3148	25	Moas	Perry et al. 2014
NZA30097	Pyramid Valley	C14	1714	25	Moas	Perry et al. 2014
NZA30098	Pyramid Valley	C14	3269	25	Moas	Perry et al. 2014
NZA30099	Bell Hill Vineyard	C14	2570	25	Moas	Perry et al. 2014
NZA30100	Pyramid Valley	C14	2383	25	Moas	Perry et al. 2014
NZA30101	Pyramid Valley	C14	1370	25	Moas	Perry et al. 2014
NZA30102	Pyramid Valley	C14	2691	25	Moas	Perry et al. 2014
NZA30103	Pyramid Valley	C14	1099	25	Moas	Perry et al. 2014
NZA30104	Bell Hill Vineyard	C14	2768	25	Moas	Perry et al. 2014
NZA30108	Pyramid Valley	C14	1931	25	Moas	Perry et al. 2014
NZA30109	Bell Hill Vineyard	C14	1838	25	Moas	Perry et al. 2014
NZA30110	Pyramid Valley	C14	704	25	Moas	Perry et al. 2014
NZA30111	Bell Hill Vineyard	C14	2145	25	Moas	Perry et al. 2014
NZA30112	Pyramid Valley	C14	2308	30	Moas	Perry et al. 2014
NZA30113	Bell Hill Vineyard	C14	2267	30	Moas	Perry et al. 2014
NZA30114	Bell Hill Vineyard	C14	1248	25	Moas	Perry et al. 2014
NZA30169	Pyramid Valley	C14	3559	25	Moas	Perry et al. 2014
NZA30171	Pyramid Valley	C14	1309	20	Moas	Perry et al. 2014
NZA30172	Pyramid Valley	C14	1372	20	Moas	Perry et al. 2014
NZA30173	Pyramid Valley	C14	3043	25	Moas	Perry et al. 2014
NZA30175	Pyramid Valley	C14	1513	20	Moas	Perry et al. 2014
NZA30176	Pyramid Valley	C14	1942	20	Moas	Perry et al. 2014
NZA30178	Pyramid Valley	C14	2087	20	Moas	Perry et al. 2014
NZA30179	Pyramid Valley	C14	1663	20	Moas	Perry et al. 2014
NZA30181	Pyramid Valley	C14	2292	25	Moas	Perry et al. 2014
NZA30182	Bell Hill Vineyard	C14	945	20	Moas	Perry et al. 2014
NZA30183	Bell Hill Vineyard	C14	1028	20	Moas	Perry et al. 2014
NZA30185	Bell Hill Vineyard	C14	2607	25	Moas	Perry et al. 2014
NZA30186	Bell Hill Vineyard	C14	2597	25	Moas	Perry et al. 2014
NZA30187	Pyramid Valley	C14	3157	25	Moas	Perry et al. 2014
NZA30194	Pyramid Valley	C14	2366	20	Moas	Perry et al. 2014
NZA30195	Bell Hill Vineyard	C14	1154	20	Moas	Perry et al. 2014
NZA30211	Bell Hill Vineyard	C14	1189	30	Moas	Perry et al. 2014
NZA30212	Bell Hill Vineyard	C14	1652	30	Moas	Perry et al. 2014
NZA30213	Bell Hill Vineyard	C14	2589	30	Moas	Perry et al. 2014
NZA30214	Bell Hill Vineyard	C14	1004	30	Moas	Perry et al. 2014
NZA30215	Bell Hill Vineyard	C14	2577	30	Moas	Perry et al. 2014
NZA30216	Bell Hill Vineyard	C14	2055	30	Moas	Perry et al. 2014
NZA30217	Bell Hill Vineyard	C14	2214	30	Moas	Perry et al. 2014
NZA30218	Bell Hill Vineyard	C14	1419	30	Moas	Perry et al. 2014
NZA30219	Bell Hill Vineyard	C14	2599	30	Moas	Perry et al. 2014
NZA30220	Rosslea	C14	3944	30	Moas	Perry et al. 2014
NZA30221	Bell Hill Vineyard	C14	1790	30	Moas	Perry et al. 2014
NZA30223	Pyramid Valley	C14	1293	30	Moas	Perry et al. 2014
NZA30224	Pyramid Valley	C14	2205	30	Moas	Perry et al. 2014
NZA30225	Pyramid Valley	C14	3077	25	Moas	Perry et al. 2014
NZA30226	Bell Hill Vineyard	C14	1957	25	Moas	Perry et al. 2014
NZA30227	Bell Hill Vineyard	C14	2151	25	Moas	Perry et al. 2014
NZA30229	Pyramid Valley	C14	1893	35	Moas	Perry et al. 2014
NZA30230	Pyramid Valley	C14	3286	45	Moas	Perry et al. 2014
NZA30233	Bell Hill Vineyard	C14	2140	40	Moas	Perry et al. 2014
NZA30235	Bell Hill Vineyard	C14	2096	30	Moas	Perry et al. 2014
NZA30236	Pyramid Valley	C14	2294	25	Moas	Perry et al. 2014
NZA30239	Bell Hill Vineyard	C14	1302	40	Moas	Perry et al. 2014
NZA30240	Rosslea	C14	4978	40	Moas	Perry et al. 2014
NZA30266	Pyramid Valley	C14	2272	20	Moas	Perry et al. 2014
NZA30274	Bell Hill Vineyard	C14	2544	20	Moas	Perry et al. 2014
NZA3047	Tarakohe Cave	C14	19520	130	Moas	Perry et al. 2014
NZA3048	Irvines Tomo, Punakaiki	C14	670	59	Moas	Perry et al. 2014
NZA3049	Irvines Tomo, Punakaiki	C14	28520	20	Moas	Perry et al. 2014
NZA3050	Irvines Tomo, Punakaiki	C14	14080	100	Moas	Perry et al. 2014
NZA3051	Irvines Tomo, Punakaiki	C14	13889	95	Moas	Perry et al. 2014
NZA30519	Rosslea	C14	1540	270	Moas	Perry et al. 2014
NZA30523	Bell Hill Vineyard	C14	1150	119	Moas	Perry et al. 2014
NZA30536	Bell Hill Vineyard	C14	2110	110	Moas	Perry et al. 2014
NZA30537	Pyramid Valley	C14	3606	95	Moas	Perry et al. 2014
NZA30539	Rosslea	C14	5044	95	Moas	Perry et al. 2014
NZA30543	Rosslea	C14	4968	35	Moas	Perry et al. 2014
NZA30569	Pyramid Valley	C14	1184	20	Moas	Perry et al. 2014
NZA30690	Pyramid Valley	C14	1377	50	Moas	Perry et al. 2014
NZA30691	Pyramid Valley	C14	2680	55	Moas	Perry et al. 2014
NZA3088	Auckland City	C14	7300	150	Moas	Perry et al. 2014
NZA3092	Cape Wanbrow	C14	20233	386	Moas	Perry et al. 2014
NZA3093	Cape Wanbrow	C14	32415	1746	Moas	Perry et al. 2014
NZA31010	Pyramid Valley	C14	2024	70	Moas	Perry et al. 2014
NZA31011	Pyramid Valley	C14	2378	35	Moas	Perry et al. 2014
NZA31012	Bell Hill Vineyard	C14	2779	40	Moas	Perry et al. 2014
NZA31013	Bell Hill Vineyard	C14	980	55	Moas	Perry et al. 2014
NZA31037	Pyramid Valley	C14	1102	25	Moas	Perry et al. 2014
NZA31038	Pyramid Valley	C14	3649	25	Moas	Perry et al. 2014
NZA31039	Pyramid Valley	C14	2892	25	Moas	Perry et al. 2014
NZA31040	Pyramid Valley	C14	2238	25	Moas	Perry et al. 2014
NZA31041	Pyramid Valley	C14	1116	25	Moas	Perry et al. 2014
NZA31042	Pyramid Valley	C14	1172	25	Moas	Perry et al. 2014
NZA31043	Pyramid Valley	C14	2068	25	Moas	Perry et al. 2014
NZA31044	Pyramid Valley	C14	1734	25	Moas	Perry et al. 2014
NZA31045	Pyramid Valley	C14	1885	25	Moas	Perry et al. 2014
NZA31046	Pyramid Valley	C14	1375	25	Moas	Perry et al. 2014
NZA31047	Pyramid Valley	C14	3097	30	Moas	Perry et al. 2014
NZA31048	Pyramid Valley	C14	1556	25	Moas	Perry et al. 2014
NZA31049	Pyramid Valley	C14	1475	25	Moas	Perry et al. 2014
NZA31050	Pyramid Valley	C14	1237	25	Moas	Perry et al. 2014
NZA31051	Pyramid Valley	C14	1298	25	Moas	Perry et al. 2014
NZA31052	Pyramid Valley	C14	1194	25	Moas	Perry et al. 2014
NZA31053	Pyramid Valley	C14	1408	25	Moas	Perry et al. 2014
NZA31054	Bell Hill Vineyard	C14	1168	25	Moas	Perry et al. 2014
NZA31055	Pyramid Valley	C14	1825	25	Moas	Perry et al. 2014
NZA31056	Pyramid Valley	C14	1588	25	Moas	Perry et al. 2014
NZA31057	Bell Hill Vineyard	C14	2028	25	Moas	Perry et al. 2014
NZA3237	Hawkes cave	C14	29011	312	Moas	Perry et al. 2014
NZA3240	Hawkes cave	C14	13470	94	Moas	Perry et al. 2014
NZA3258	Hawkes cave	C14	6656	141	Moas	Perry et al. 2014
NZA326	Wrenwrecker, Honeycomb Hill	C14	20135	266	Moas	Perry et al. 2014
NZA32663	Glencrieff	C14	4249	25	Moas	Perry et al. 2014
NZA32664	Pyramid Valley	C14	1172	20	Moas	Perry et al. 2014
NZA32665	Glenmark	C14	1600	20	Moas	Perry et al. 2014
NZA32666	Glenmark	C14	1559	20	Moas	Perry et al. 2014
NZA32667	Glenmark	C14	4534	25	Moas	Perry et al. 2014
NZA32668	Pyramid Valley	C14	3104	25	Moas	Perry et al. 2014
NZA32669	Pyramid Valley	C14	1558	20	Moas	Perry et al. 2014
NZA32670	Glenmark	C14	882	20	Moas	Perry et al. 2014
NZA32671	Glencrieff	C14	11048	40	Moas	Perry et al. 2014
NZA32731	Pyramid Valley	C14	2228	35	Moas	Perry et al. 2014
NZA32732	Glenmark	C14	3798	35	Moas	Perry et al. 2014
NZA32733	Glenmark	C14	2002	30	Moas	Perry et al. 2014
NZA3288	Kairuru	C14	8274	72	Moas	Perry et al. 2014
NZA3289	Kairuru	C14	4072	59	Moas	Perry et al. 2014
NZA33035	Pyramid Valley	C14	1978	30	Moas	Perry et al. 2014
NZA33036	Bell Hill Vineyard	C14	2055	30	Moas	Perry et al. 2014
NZA33037	Pyramid Valley	C14	2360	30	Moas	Perry et al. 2014
NZA33038	Bell Hill Vineyard	C14	2065	30	Moas	Perry et al. 2014
NZA33039	Bell Hill Vineyard	C14	1684	30	Moas	Perry et al. 2014
NZA33040	Bell Hill Vineyard	C14	1773	30	Moas	Perry et al. 2014
NZA33041	Bell Hill Vineyard	C14	1684	30	Moas	Perry et al. 2014
NZA33042	Bell Hill Vineyard	C14	2711	30	Moas	Perry et al. 2014
NZA33043	Pyramid Valley	C14	1472	30	Moas	Perry et al. 2014
NZA33044	Pyramid Valley	C14	2286	30	Moas	Perry et al. 2014
NZA33045	Pyramid Valley	C14	1470	35	Moas	Perry et al. 2014
NZA33046	Pyramid Valley	C14	1508	30	Moas	Perry et al. 2014
NZA33059	Pyramid Valley	C14	3723	40	Moas	Perry et al. 2014
NZA33060	Bell Hill Vineyard	C14	2012	35	Moas	Perry et al. 2014
NZA33061	Bell Hill Vineyard	C14	1024	35	Moas	Perry et al. 2014
NZA33062	Bell Hill Vineyard	C14	2230	40	Moas	Perry et al. 2014
NZA33063	Bell Hill Vineyard	C14	2062	35	Moas	Perry et al. 2014
NZA33064	Bell Hill Vineyard	C14	951	35	Moas	Perry et al. 2014
NZA33071	Bell Hill Vineyard	C14	2527	35	Moas	Perry et al. 2014
NZA33072	Rosslea	C14	7001	45	Moas	Perry et al. 2014
NZA33075	Bell Hill Vineyard	C14	2145	35	Moas	Perry et al. 2014
NZA33076	Pyramid Valley	C14	3098	40	Moas	Perry et al. 2014
NZA33077	Bell Hill Vineyard	C14	1142	35	Moas	Perry et al. 2014
NZA33080	Bell Hill Vineyard	C14	1645	40	Moas	Perry et al. 2014
NZA33146	Pyramid Valley	C14	3763	30	Moas	Perry et al. 2014
NZA33177	Pyramid Valley	C14	1848	50	Moas	Perry et al. 2014
NZA33181	Pyramid Valley	C14	2300	50	Moas	Perry et al. 2014
NZA33202	Pyramid Valley	C14	2276	20	Moas	Perry et al. 2014
NZA33227	Pyramid Valley	C14	1752	25	Moas	Perry et al. 2014
NZA33228	Pyramid Valley	C14	1583	25	Moas	Perry et al. 2014
NZA33229	Pyramid Valley	C14	1560	20	Moas	Perry et al. 2014
NZA33230	Pyramid Valley	C14	1752	20	Moas	Perry et al. 2014
NZA33231	Pyramid Valley	C14	989	25	Moas	Perry et al. 2014
NZA33232	Pyramid Valley	C14	3129	25	Moas	Perry et al. 2014
NZA33233	Pyramid Valley	C14	1785	20	Moas	Perry et al. 2014
NZA33234	Pyramid Valley	C14	1242	20	Moas	Perry et al. 2014
NZA33235	Pyramid Valley	C14	1795	25	Moas	Perry et al. 2014
NZA33236	Pyramid Valley	C14	1510	25	Moas	Perry et al. 2014
NZA33237	Pyramid Valley	C14	1596	25	Moas	Perry et al. 2014
NZA33238	Pyramid Valley	C14	1983	25	Moas	Perry et al. 2014
NZA33239	Pyramid Valley	C14	1584	25	Moas	Perry et al. 2014
NZA33240	Pyramid Valley	C14	1080	25	Moas	Perry et al. 2014
NZA33241	Pyramid Valley	C14	1307	20	Moas	Perry et al. 2014
NZA33242	Pyramid Valley	C14	1282	20	Moas	Perry et al. 2014
NZA33243	Pyramid Valley	C14	1642	25	Moas	Perry et al. 2014
NZA33252	Bell Hill Vineyard	C14	1431	70	Moas	Perry et al. 2014
NZA33407	Bell Hill Vineyard	C14	2533	40	Moas	Perry et al. 2014
NZA33420	Wairau Bar	C14	676	25	Moas	Perry et al. 2014
NZA33540	Pyramid Valley	C14	619	40	Moas	Perry et al. 2014
NZA33541	Pyramid Valley	C14	2993	40	Moas	Perry et al. 2014
NZA338	Tumbledown Bay	C14	307	85	Moas	Perry et al. 2014
NZA34176	Bell Hill Vineyard	C14	1004	20	Moas	Perry et al. 2014
NZA34177	Pyramid Valley	C14	1918	20	Moas	Perry et al. 2014
NZA34178	Pyramid Valley	C14	1382	20	Moas	Perry et al. 2014
NZA34179	Bell Hill Vineyard	C14	2573	25	Moas	Perry et al. 2014
NZA34180	Bell Hill Vineyard	C14	2074	25	Moas	Perry et al. 2014
NZA34181	Bell Hill Vineyard	C14	2572	25	Moas	Perry et al. 2014
NZA34182	Pyramid Valley	C14	1274	25	Moas	Perry et al. 2014
NZA34183	Pyramid Valley	C14	2406	25	Moas	Perry et al. 2014
NZA34184	Pyramid Valley	C14	3770	30	Moas	Perry et al. 2014
NZA34185	Pyramid Valley	C14	2072	25	Moas	Perry et al. 2014
NZA34186	Bell Hill Vineyard	C14	1732	25	Moas	Perry et al. 2014
NZA34187	Pyramid Valley	C14	1348	25	Moas	Perry et al. 2014
NZA34188	Pyramid Valley	C14	2270	25	Moas	Perry et al. 2014
NZA34189	Bell Hill Vineyard	C14	2603	25	Moas	Perry et al. 2014
NZA34190	Bell Hill Vineyard	C14	1125	25	Moas	Perry et al. 2014
NZA34191	Bell Hill Vineyard	C14	2134	25	Moas	Perry et al. 2014
NZA34192	Bell Hill Vineyard	C14	1065	25	Moas	Perry et al. 2014
NZA34193	Bell Hill Vineyard	C14	2319	25	Moas	Perry et al. 2014
NZA34194	Bell Hill Vineyard	C14	1410	25	Moas	Perry et al. 2014
NZA34195	Bell Hill Vineyard	C14	2503	25	Moas	Perry et al. 2014
NZA34196	Bell Hill Vineyard	C14	1133	25	Moas	Perry et al. 2014
NZA34200	Rosslea	C14	5096	30	Moas	Perry et al. 2014
NZA34243	Bell Hill Vineyard	C14	1775	25	Moas	Perry et al. 2014
NZA34247	Bell Hill Vineyard	C14	1345	20	Moas	Perry et al. 2014
NZA34248	Bell Hill Vineyard	C14	1613	25	Moas	Perry et al. 2014
NZA34250	Pyramid Valley	C14	2205	25	Moas	Perry et al. 2014
NZA34252	Bell Hill Vineyard	C14	2615	25	Moas	Perry et al. 2014
NZA34253	Bell Hill Vineyard	C14	1679	25	Moas	Perry et al. 2014
NZA34254	Bell Hill Vineyard	C14	2670	25	Moas	Perry et al. 2014
NZA34412	Wairau Bar	C14	641	25	Moas	Perry et al. 2014
NZA34414	Wairau Bar	C14	618	25	Moas	Perry et al. 2014
NZA34416	Wairau Bar	C14	646	30	Moas	Perry et al. 2014
NZA34417	Wairau Bar	C14	649	25	Moas	Perry et al. 2014
NZA34418	Wairau Bar	C14	669	25	Moas	Perry et al. 2014
NZA34419	Wairau Bar	C14	654	25	Moas	Perry et al. 2014
NZA34421	Wairau Bar	C14	687	25	Moas	Perry et al. 2014
NZA3814	Merino Cave	C14	14150	140	Moas	Perry et al. 2014
NZA3815	Merino Cave	C14	19580	230	Moas	Perry et al. 2014
NZA3816	Merino Cave	C14	38200	980	Moas	Perry et al. 2014
NZA3884	Merino Cave	C14	22690	400	Moas	Perry et al. 2014
NZA38894	Wairau Bar	C14	637	25	Moas	Perry et al. 2014
NZA4018	Glencrieff	C14	10480	120	Moas	Perry et al. 2014
NZA4079	Glencrieff	C14	10470	130	Moas	Perry et al. 2014
NZA408	Cromwell	C14	646	95	Moas	Perry et al. 2014
NZA409	Cromwell	C14	690	120	Moas	Perry et al. 2014
NZA4162	Glencrieff	C14	11898	82	Moas	Perry et al. 2014
NZA4197	Merino Cave	C14	37820	810	Moas	Perry et al. 2014
NZA4438	Pounawea, Catlins	C14	602	47	Moas	Perry et al. 2014
NZA4447	Merino Cave	C14	14010	110	Moas	Perry et al. 2014
NZA4614	Albury park	C14	9673	93	Moas	Perry et al. 2014
NZA4615	Earnscleugh Cave	C14	2176	76	Moas	Perry et al. 2014
NZA4743	Cape Wanbrow	C14	22576	352	Moas	Perry et al. 2014
NZA4753	Cape Wanbrow	C14	26457	846	Moas	Perry et al. 2014
NZA4844	Zweiholen, Waitomo Caves	C14	10092	119	Moas	Perry et al. 2014
NZA5007	Mt Camel, Houhora	C14	563	56	Moas	Perry et al. 2014
NZA5008	Mt Camel, Houhora	C14	585	46	Moas	Perry et al. 2014
NZA5016	Shag River Mouth	C14	641	85	Moas	Perry et al. 2014
NZA5128	Tuarangi Cave	C14	7336	94	Moas	Perry et al. 2014
NZA5129	Tuarangi Cave	C14	8480	120	Moas	Perry et al. 2014
NZA5130	Tuarangi Cave	C14	47500	3600	Moas	Perry et al. 2014
NZA5131	Tuarangi Tomo 1	C14	21590	260	Moas	Perry et al. 2014
NZA5445	Tuarangi Tomo 1	C14	31090	450	Moas	Perry et al. 2014
NZA557	Parker's Midden, Waikato	C14	510	58	Moas	Perry et al. 2014
NZA558	Tairua	C14	460	55	Moas	Perry et al. 2014
NZA5650	Opawa Station Swamp	C14	1650	74	Moas	Perry et al. 2014
NZA574	Moa Cave, Honeycomb Hill	C14	18300	170	Moas	Perry et al. 2014
NZA575	Opito, Coromandel	C14	417	56	Moas	Perry et al. 2014
NZA576	Cross Creek	C14	751	58	Moas	Perry et al. 2014
NZA577	Whakamoenga Cave, Lake Taupo	C14	383	58	Moas	Perry et al. 2014
NZA583	Hot Water Beach, Coromandel	C14	549	74	Moas	Perry et al. 2014
NZA5919	Chatto Ck	C14	1731	63	Moas	Perry et al. 2014
NZA6044	Chatto Ck	C14	2550	64	Moas	Perry et al. 2014
NZA6062	Chatto Ck	C14	13300	110	Moas	Perry et al. 2014
NZA6453	The Graveyard, Honeycomb Hill	C14	15677	163	Moas	Perry et al. 2014
NZA6480	Moa Cave, Honeycomb Hill	C14	14194	140	Moas	Perry et al. 2014
NZA6526	Eagles Roost , Honeycomb Hill	C14	11438	109	Moas	Perry et al. 2014
NZA6569	Eagles Roost , Honeycomb Hill	C14	10878	81	Moas	Perry et al. 2014
NZA6586	The Graveyard, Honeycomb Hill	C14	14029	138	Moas	Perry et al. 2014
NZA6589	Moa Cave, Honeycomb Hill	C14	14062	138	Moas	Perry et al. 2014
NZA6746	Paerau Swamp	C14	3788	79	Moas	Perry et al. 2014
NZA6747	Hamiltons Swamp, Winton	C14	2438	64	Moas	Perry et al. 2014
NZA7180	Paerau Swamp	C14	5503	69	Moas	Perry et al. 2014
NZA7238	Paerau Swamp	C14	2549	68	Moas	Perry et al. 2014
NZA7284	Tangatupura	C14	18300	160	Moas	Perry et al. 2014
NZA7292	The Graveyard, Honeycomb Hill	C14	20600	450	Moas	Perry et al. 2014
NZA7315	Blowhole, Mt Owen	C14	2120	310	Moas	Perry et al. 2014
NZA7316	The Graveyard, Honeycomb Hill	C14	19300	400	Moas	Perry et al. 2014
NZA7317	The Graveyard, Honeycomb Hill	C14	11200	150	Moas	Perry et al. 2014
NZA7319	The Graveyard, Honeycomb Hill	C14	10980	140	Moas	Perry et al. 2014
NZA7321	His and Her Cave, Honeycomb Hill	C14	15900	240	Moas	Perry et al. 2014
NZA7323	The Graveyard, Honeycomb Hill	C14	18600	230	Moas	Perry et al. 2014
NZA7553	Kauana Swamp	C14	37080	950	Moas	Perry et al. 2014
NZA7642	Moa Cave, Honeycomb Hill	C14	13850	140	Moas	Perry et al. 2014
NZA7646	Cemetery, Oparara	C14	15000	200	Moas	Perry et al. 2014
NZA7647	Moa Cave, Honeycomb Hill	C14	18650	250	Moas	Perry et al. 2014
NZA7675	Cemetery, Oparara	C14	12950	450	Moas	Perry et al. 2014
NZA7736	Shag River Mouth	C14	624	58	Moas	Perry et al. 2014
NZA7740	Shag River Mouth	C14	477	53	Moas	Perry et al. 2014
NZA7742	Shag River Mouth	C14	530	36	Moas	Perry et al. 2014
NZA7749	Kauana Swamp	C14	32000	370	Moas	Perry et al. 2014
NZA780	Shag River Mouth	C14	509	72	Moas	Perry et al. 2014
NZA781	Shag River Mouth	C14	630	82	Moas	Perry et al. 2014
NZA7924	Madonna Cave, Punakaiki	C14	6359	100	Moas	Perry et al. 2014
NZA7925	Madonna Cave, Punakaiki	C14	5893	88	Moas	Perry et al. 2014
NZA7926	Madonna Cave, Punakaiki	C14	2829	75	Moas	Perry et al. 2014
NZA8071	Hamiltons Swamp, Winton	C14	4951	69	Moas	Perry et al. 2014
NZA8072	Hamiltons Swamp, Winton	C14	4735	72	Moas	Perry et al. 2014
NZA8073	Hamiltons Swamp, Winton	C14	4922	78	Moas	Perry et al. 2014
NZA8399	Native Is.	C14	1093	69	Moas	Perry et al. 2014
NZA9069	Mason Bay	C14	654	56	Moas	Perry et al. 2014
NZA9072	Zweiholen, Waitomo Caves	C14	17897	89	Moas	Perry et al. 2014
NZA9277	Zweiholen, Waitomo Caves	C14	20150	130	Moas	Perry et al. 2014
NZA9342	Zweiholen, Waitomo Caves	C14	19170	150	Moas	Perry et al. 2014
NZA9513	Te Aute	C14	11551	85	Moas	Perry et al. 2014
NZA9514	Te Aute	C14	10610	66	Moas	Perry et al. 2014
NZA9515	Te Aute	C14	11564	75	Moas	Perry et al. 2014
NZA9516	Castle Rock	C14	1339	59	Moas	Perry et al. 2014
NZA9517	Hodge Creek	C14	656	73	Moas	Perry et al. 2014
NZA9950	Zweiholen, Waitomo Caves	C14	20120	180	Moas	Perry et al. 2014
NZA9985	Zweiholen, Waitomo Caves	C14	20920	180	Moas	Perry et al. 2014
OXA12423	Rosie Bay, Waikaremoana	C14	1805	29	Moas	Perry et al. 2014
OXA12424	Kia ora	C14	1878	29	Moas	Perry et al. 2014
OXA12425	Takahe Valley	C14	7170	40	Moas	Perry et al. 2014
OXA12426	Aurora Cave, Te Anau	C14	1632	30	Moas	Perry et al. 2014
OXA12427	Takahe Valley	C14	771	28	Moas	Perry et al. 2014
OXA12428	Glenmark	C14	2302	31	Moas	Perry et al. 2014
OXA12429	Kapua	C14	3025	31	Moas	Perry et al. 2014
OXA12430	Canaan Road Bone Cave	C14	10165	50	Moas	Perry et al. 2014
OXA12431	Charleston	C14	14045	65	Moas	Perry et al. 2014
OXA12432	Broken River	C14	1151	30	Moas	Perry et al. 2014
OXA12433	Takapau Rd	C14	1795	31	Moas	Perry et al. 2014
OXA12434	Takaka Fossil Cave	C14	12140	55	Moas	Perry et al. 2014
OXA12435	Gradungula Passage	C14	18925	80	Moas	Perry et al. 2014
OXA12664	McNabb Cheviot	C14	1884	27	Moas	Perry et al. 2014
OXA12665	Treasure Downs	C14	1546	26	Moas	Perry et al. 2014
OXA12666	Takapau Rd	C14	2430	50	Moas	Perry et al. 2014
OXA12667	Howdat Cave	C14	1011	50	Moas	Perry et al. 2014
OXA12668	Lawrence	C14	850	26	Moas	Perry et al. 2014
OXA12669	Moa Trap Cave	C14	10450	45	Moas	Perry et al. 2014
OXA12670	Takaka Fossil Cave	C14	12525	50	Moas	Perry et al. 2014
OXA12671	Waikaremoana	C14	1223	26	Moas	Perry et al. 2014
OXA12672	Mt Owen	C14	2270	28	Moas	Perry et al. 2014
OXA12673	Takaka	C14	1381	26	Moas	Perry et al. 2014
OXA12723	Ida Valley	C14	2818	29	Moas	Perry et al. 2014
OXA12724	Kapua	C14	2739	27	Moas	Perry et al. 2014
OXA12725	Hamiltons Swamp, Winton	C14	2155	26	Moas	Perry et al. 2014
OXA12726	Hangitiki, Waitomo	C14	1041	24	Moas	Perry et al. 2014
OXA12727	F1c Cave, Waitomo	C14	13090	50	Moas	Perry et al. 2014
OXA12728	Takaka Fossil Cave	C14	11575	45	Moas	Perry et al. 2014
OXA12729	Echo Valley	C14	623	28	Moas	Perry et al. 2014
OXA20284	Gradungula Passage	C14	19575	80	Moas	Perry et al. 2014
OXA20285	Gradungula Passage	C14	20760	90	Moas	Perry et al. 2014
OXA20286	Wren Wrecker	C14	16860	75	Moas	Perry et al. 2014
OXA20287	Bulmer Cave	C14	564	26	Moas	Perry et al. 2014
OXA20288	Cheops Cave	C14	1928	27	Moas	Perry et al. 2014
OXA20289	Magnesite Quarry	C14	1021	26	Moas	Perry et al. 2014
OXA20290	Takaka Hill	C14	18235	80	Moas	Perry et al. 2014
OXA20291	Takaka Hill	C14	10210	45	Moas	Perry et al. 2014
OXA20292	Takaka Hill	C14	20330	90	Moas	Perry et al. 2014
OXA20293	Takaka Hill	C14	14145	60	Moas	Perry et al. 2014
OXA20294	Commentary Cave	C14	28050	300	Moas	Perry et al. 2014
OXA20295	Hodge Creek Cave System	C14	10280	45	Moas	Perry et al. 2014
OXA20296	Hodge Creek Cave System	C14	10265	45	Moas	Perry et al. 2014
OXA20297	Hodge Creek Cave System	C14	10235	45	Moas	Perry et al. 2014
OXA20324	Herbert	C14	12565	45	Moas	Perry et al. 2014
OXA20325	Owaka	C14	24400	110	Moas	Perry et al. 2014
OXA20326	Avondale	C14	2885	28	Moas	Perry et al. 2014
OXA20327	Avondale	C14	12395	45	Moas	Perry et al. 2014
OXA20328	West Wanaka Station	C14	1259	25	Moas	Perry et al. 2014
OXA20329	Chard Farm	C14	1258	25	Moas	Perry et al. 2014
OXA20330	Chard Farm	C14	1586	24	Moas	Perry et al. 2014
OXA20331	Muddy Creek	C14	965	24	Moas	Perry et al. 2014
OXA20332	Bannockburn	C14	930	27	Moas	Perry et al. 2014
OXA20333	Riverton	C14	1336	24	Moas	Perry et al. 2014
OXA20334	Opio	C14	21250	80	Moas	Perry et al. 2014
OXA20335	Opio	C14	25780	160	Moas	Perry et al. 2014
OXA20336	Predator Cave	C14	32230	380	Moas	Perry et al. 2014
OXA20337	Mt Hay	C14	1488	24	Moas	Perry et al. 2014
OXA20338	Mt Hay	C14	941	27	Moas	Perry et al. 2014
OXA20339	Limestone Creek (Stream)	C14	663	24	Moas	Perry et al. 2014
OXA20340	Limestone Creek (Stream)	C14	668	24	Moas	Perry et al. 2014
OXA20341	Wairau River	C14	3700	29	Moas	Perry et al. 2014
OXA20342	Wairau River	C14	3026	28	Moas	Perry et al. 2014
OXA20343	Wairau River	C14	4694	35	Moas	Perry et al. 2014
OXA20344	Molesworth Station	C14	2277	27	Moas	Perry et al. 2014
OXA20345	Blenheim	C14	995	24	Moas	Perry et al. 2014
OXA20364	Chard Farm	C14	4613	29	Moas	Perry et al. 2014
OXA20365	Albury Park	C14	3976	26	Moas	Perry et al. 2014
OXA20366	Moa Cave, Honeycomb Hill	C14	17645	60	Moas	Perry et al. 2014
OXA20367	Moa Cave, Honeycomb Hill	C14	19335	70	Moas	Perry et al. 2014
Wk23491	Redcliffs Flat, Sumner	C14	604	30	Moas	Perry et al. 2014
Wk2416	Shag River Mouth	C14	600	50	Moas	Perry et al. 2014
Wk2417	Shag River Mouth	C14	560	45	Moas	Perry et al. 2014
Wk2604	Shag River Mouth	C14	570	45	Moas	Perry et al. 2014
Wk27152	Knobby Range	C14	861	30	Moas	Perry et al. 2014
Wk27153	Old Man Range	C14	631	30	Moas	Perry et al. 2014
Wk2741	Pleasant River	C14	650	45	Moas	Perry et al. 2014
Wk2744	Warrington	C14	590	45	Moas	Perry et al. 2014
Wk2759	Pleasant River	C14	590	40	Moas	Perry et al. 2014
Wk2760	Pleasant River	C14	600	45	Moas	Perry et al. 2014
Wk28310	Daleys Flat, Dart River	C14	862	30	Moas	Perry et al. 2014
Wk28311	Daleys Flat, Dart River	C14	841	30	Moas	Perry et al. 2014
Wk28312	Daleys Flat, Dart River	C14	719	30	Moas	Perry et al. 2014
Wk28313	Daleys Flat, Dart River	C14	820	30	Moas	Perry et al. 2014
Wk28314	Daleys Flat, Dart River	C14	658	30	Moas	Perry et al. 2014
Wk28315	Daleys Flat, Dart River	C14	868	30	Moas	Perry et al. 2014
Wk28316	Daleys Flat, Dart River	C14	720	30	Moas	Perry et al. 2014
Wk28317	Daleys Flat, Dart River	C14	938	30	Moas	Perry et al. 2014
Wk28318	Daleys Flat, Dart River	C14	742	30	Moas	Perry et al. 2014
Wk28319	Daleys Flat, Dart River	C14	680	30	Moas	Perry et al. 2014
Wk28320	Daleys Flat, Dart River	C14	1000	30	Moas	Perry et al. 2014
Wk28321	Daleys Flat, Dart River	C14	954	30	Moas	Perry et al. 2014
Wk28322	Daleys Flat, Dart River	C14	721	30	Moas	Perry et al. 2014
Wk28323	Mt Nicholas, Wakatipu	C14	1440	30	Moas	Perry et al. 2014
Wk28324	Mt Nicholas, Wakatipu	C14	1527	30	Moas	Perry et al. 2014
Wk28325	Mt Nicholas, Wakatipu	C14	1415	30	Moas	Perry et al. 2014
Wk28326	Mt Nicholas, Wakatipu	C14	1538	30	Moas	Perry et al. 2014
Wk28327	Mt Nicholas, Wakatipu	C14	1478	30	Moas	Perry et al. 2014
Wk28328	Mt Nicholas, Wakatipu	C14	1582	34	Moas	Perry et al. 2014
Wk28340	Euphrates Cave	C14	1915	30	Moas	Perry et al. 2014
Wk28341	Euphrates Cave	C14	1000	30	Moas	Perry et al. 2014
Wk28342	Euphrates Cave	C14	6310	31	Moas	Perry et al. 2014
Wk28343	Euphrates Cave	C14	1060	30	Moas	Perry et al. 2014
Wk28344	Euphrates Cave	C14	694	30	Moas	Perry et al. 2014
Wk28345	Euphrates Cave	C14	1879	30	Moas	Perry et al. 2014
Wk28346	Euphrates Cave	C14	975	30	Moas	Perry et al. 2014
Wk29438	Euphrates Cave	C14	6368	31	Moas	Perry et al. 2014
Wk29439	Euphrates Cave	C14	997	26	Moas	Perry et al. 2014
Wk29440	Euphrates Cave	C14	4520	28	Moas	Perry et al. 2014
Wk29441	Euphrates Cave	C14	1964	25	Moas	Perry et al. 2014
Wk29442	Euphrates Cave	C14	1959	25	Moas	Perry et al. 2014
Wk32012	Daleys Flat, Dart River	C14	853	25	Moas	Perry et al. 2014
Wk32013	Daleys Flat, Dart River	C14	851	25	Moas	Perry et al. 2014
Wk32014	Daleys Flat, Dart River	C14	664	25	Moas	Perry et al. 2014
Wk32015	Daleys Flat, Dart River	C14	735	25	Moas	Perry et al. 2014
Wk32016	Daleys Flat, Dart River	C14	678	25	Moas	Perry et al. 2014
Wk32017	Daleys Flat, Dart River	C14	727	31	Moas	Perry et al. 2014
Wk32018	Daleys Flat, Dart River	C14	813	29	Moas	Perry et al. 2014
Wk33994	Tumbledown Bay	C14	1837	28	Moas	Perry et al. 2014
Wk33996	Tumbledown Bay	C14	839	26	Moas	Perry et al. 2014
Wk33997	Aorangi Awarua	C14	681	28	Moas	Perry et al. 2014
Wk33998	Aorangi Awarua	C14	721	29	Moas	Perry et al. 2014
Wk5433	Shag River Mouth	C14	640	40	Moas	Perry et al. 2014
